# Supplementary material for: Unraveling the Initial Plant Hormone Signaling, Metabolic Mechanisms and Plant Defense Triggering the Endomycorrhizal Symbiosis Behavior
Source: Front Plant Sci. 2018 Dec 17;9:1800. doi: 10.3389/fpls.2018.01800 (PMC6304697; doi:10.3389/fpls.2018.01800)
Supplement: TABLE S1 — List of references and overview of hormone on AM symbiosis. [file Table_1.XLSX]

## Sheet: Overview of the methodologies
	Investigation method															Investigation of AM phenotype parameters at asymbiotic and pre-symbiotic phase				Investigation of AM phenotype parameters at symbiotic phase (compared to the relative control/Wild-type plants specified in the publication)							1	Investigated
Hormone	Application on soil/root	Application on leaf	Application by soaking (seed/plantlets)	Application by plant pretreatment under in vitro phase	Mutant plants	Application of Inhibitor	Application under monoxenic condition	Application under axenic condition	Mutant overproducing	Mutant insensitive	Mutant hypersensitive	Mutant deficient	In-vitro condition	in planta (or ex-vitro condition)	Work under contrasting P levels	Spore germination	Extraradical Hyphal growth	Extraradical hyphal branching	Hyphopodium	Root colonization	Arbuscule abondance	Arbuscule branching	Sporulation	Reference			0	Not investigated
GA	1	0	0	0	0	0	0	0	0	0	0	1	0	1	0	0	0	0	0	1	1	0	0	El Ghachtouli et al., 1996
GA	1	0	0	0	1	1	0	0	0	0	1	0	0	1	0	0	0	0	0	1	1	0	0	Martín-Rodriguez et al., 2015
GA	1	0	0	0	1	1	0	0	0	0	1	0	0	1	0	0	0	0	0	1	1	0	0	Martín-Rodriguez et al., 2016
GA	0	0	0	0	0	0	0	1	0	0	0	0	1	0	0	1	0	1	0	0	0	0	0	Mercy et al., 2017
GA	1	0	0	0	1	0	0	0	1	0	0	0	0	1	0	0	0	0	0	1	1	1	0	Floss et al., 2013
GA	0	1	0	0	1	0	0	0	0	0	0	1	0	1	0	0	0	0	0	1	1	0	0	Foo et al., 2013a
GA	1	0	0	0	0	0	0	0	0	0	0	0	0	1	0	0	0	0	0	1	0	0	0	Yu et al., 2014
GA	1	0	0	0	0	1	0	0	0	0	0	0	0	1	0	0	0	0	1	1	1	0	0	Takeda et al., 2015
GA	0	0	0	0	1	0	0	0	0	0	1	0	0	1	1	0	0	0	0	1	0	0	0	Zsögön et al., 2008
GA	0	1	0	0	0	0	0	0	0	0	0	0	0	1	0	0	0	0	0	0	1	0	0	Khalloufi et al., 2017
ET	0	0	0	0	1	0	0	0	1	1	0	0	0	1	1	0	0	0	0	1	0	0	0	Zsögön et al., 2008
ET	0	0	0	0	1	0	0	0	0	1	0	0	0	1	0	0	0	0	0	1	1	0	0	Penmetsa et al., 2008
ET	0	0	0	0	1	0	0	0	0	1	0	1	0	0	0	0	0	0	0	1	0	0	0	Riedel et al., 2008
ET	0	0	0	0	1	0	0	0	1	0	0	1	0	1	0	0	0	0	0	1	1	0	0	Torres de Los Santos et al., 2011
ET	1	0	0	0	0	0	0	0	0	0	0	0	0	1	0	0	0	0	1	1	1	1	0	Geil et al., 2001
ET	1	0	0	0	0	0	0	0	0	0	0	0	0	1	0	0	0	0	1	1	1	0	0	Geil & Guinel., 2002
ET	1	0	0	0	0	0	0	1	0	0	0	0	1	1	0	1	1	0	0	1	0	0	0	Ishii et al., 1996
ET	0	0	0	0	1	0	0	0	1	1	0	0	0	1	0	0	0	0	1	1	1	0	0	Fracetto et al., 2013
ET	0	0	0	0	1	0	0	0	0	1	1	1	0	1	0	0	0	0	0	1	1	0	0	Martın Rodriguez et al., 2011
ET	1	1	0	0	0	0	0	0	0	0	0	0	0	1	0	0	0	0	0	1	0	0	0	Azcon-Aguilar et al. 1981
ET	1	0	0	0	0	0	0	0	0	0	0	0	0	1	0	0	0	0	0	1	0	0	0	Morandi 1989
ET	1	0	0	0	1	0	0	0	1	1	0	1	0	1	1	0	0	0	0	1	1	0	0	Torres de los Santos et al., 2016
ET	0	0	0	0	1	0	0	0	1	0	0	0	0	1	0	0	0	0	0	1	1	1	0	Fracetto et al., 2017
ET	0	1	0	0	1	0	0	0	1	0	0	0	0	1	0	0	0	0	0	1	1	0	0	Foo et al., 2016
ET	0	0	0	0	1	0	0	0	1	0	0	0	0	1	0	0	0	0	1	1	0	0	0	Resendes et al., 2001
ET	0	0	0	0	1	0	0	0	1	0	0	0	0	1	0	0	0	0	1	1	1	0	0	Morales Vela et al., 2007
ABA	1	0	0	0	1	0	0	0	0	0	0	1	0	1	0	0	0	0	0	1	1	1	0	Martín-Rodriguez et al., 2016
ABA	0	0	0	0	1	1	0	0	0	0	0	1	0	1	0	0	0	0	0	1	1	0	0	Martín Rodriguez et al., 2011
ABA	0	0	0	0	1	0	0	0	0	0	0	1	0	1	1	0	0	0	0	1	0	0	0	Zsögön et al., 2008
ABA	1	0	0	0	1	0	0	0	0	1	0	0	0	1	0	0	0	0	0	1	1	0	0	Charpentier et al., 2014
ABA	0	0	0	0	1	0	0	0	0	0	0	1	0	1	0	0	0	0	0	1	0	0	0	García Garrido et al., 2010
ABA	1	0	0	0	1	0	0	0	0	0	0	1	0	1	0	0	0	0	0	1	1	1	0	Herrera-Medina et al., 2007
ABA	0	0	0	0	1	1	0	0	0	0	0	1	0	1	0	0	0	0	0	1	1	0	0	Martín Rodriguez et al., 2010
ABA	0	0	0	1	0	0	0	1	0	0	0	0	1	1	0	1	0	1	0	1	1	0	0	Mercy et al., 2017
ABA	1	0	0	0	0	0	0	0	0	0	0	0	0	1	0	0	0	0	0	1	0	0	0	Liu et al., 2016
ABA	1	0	0	0	1	0	0	0	0	0	0	1	0	1	0	0	0	0	0	1	1	0	0	Xu et al., 2018
ABA	0	0	0	0	1	0	0	0	0	0	0	1	0	1	0	0	0	0	0	1	1	1	0	Fracetto et al., 2017
ABA	1	0	0	0	1	0	0	0	0	0	0	1	0	1	0	0	0	0	0	1	0	0	0	Aroca et al., 2008
JA	0	0	0	0	1	0	0	0	0	0	0	1	0	1	0	0	0	0	0	1	1	0	0	Isayenkov et al., 2005
JA	0	1	0	0	1	0	0	0	0	1	0	0	0	1	0	0	0	0	0	1	1	0	0	Herrera-Medina et al., 2008
JA	0	0	0	0	1	0	0	0	0	1	0	1	0	1	0	0	0	0	0	1	1	0	0	Leon-Morcillo et al., 2012
JA	0	1	0	0	1	0	0	0	1	0	0	1	0	1	0	0	0	0	0	1	1	0	0	Tejeda-Sartorius et al., 2008
JA	0	1	1	0	0	0	0	0	0	0	0	0	0	1	0	0	0	0	0	1	1	0	0	Regvar et al., 1996
JA	0	0	0	0	1	0	0	0	0	0	0	1	0	1	0	0	0	0	0	1	0	0	0	Riedel et al., 2008
JA	0	0	0	0	1	0	0	0	1	0	0	1	0	1	0	0	0	0	0	1	0	0	0	Song et al., 2013
JA	0	0	0	0	1	0	0	0	0	0	0	1	0	1	0	0	0	0	0	1	0	0	0	Song et al., 2014
JA	0	0	0	0	1	0	0	0	1	0	0	1	0	1	0	0	0	0	0	1	0	0	0	Song et al., 2015
JA	1	0	0	0	0	0	0	0	0	0	0	0	0	1	1	0	0	0	0	1	1	0	0	Kiers et al., 2010
JA	1	1	0	0	0	0	0	0	0	0	0	0	0	1	0	0	0	0	0	1	0	0	0	Ludwig-Müller et al., 2002
JA	1	0	0	0	0	0	0	0	0	0	0	0	0	1	0	0	0	0	0	1	0	0	0	Liu et al., 2016
JA	1	0	0	0	1	0	0	0	0	0	0	1	0	1	1	0	0	0	1	1	1	0	0	Gutjahr et al., 2015
AUX	0	0	0	0	1	0	0	0	0	1	0	0	0	1	1	0	0	0	0	1	0	0	0	Zsögön et al., 2008
AUX	1	0	0	0	1	0	1	0	0	1	1	0	1	1	0	0	0	0	0	1	1	0	0	Hanlon and Coenen, 2010
AUX	0	0	0	0	1	0	0	0	0	0	0	1	0	1	0	0	0	0	0	1	1	1	0	Foo, 2013
AUX	0	0	0	0	1	0	0	0	1	0	0	0	0	1	0	0	0	0	0	1	1	0	0	Jentschel et al., 2007
AUX	1	0	0	0	1	0	0	0	1	0	0	0	0	1	0	0	0	0	0	1	1	1	0	Etemadi et al., 2014
AUX	1	0	0	0	0	0	0	0	0	0	0	0	0	1	0	0	0	0	0	1	1	0	0	Dutra et al., 1996
AUX	0	0	0	0	0	1	0	0	0	0	0	0	0	1	0	0	0	0	0	1	0	0	0	Liu et al., 2014
AUX	1	0	0	0	0	0	0	0	0	0	0	0	0	1	0	0	0	0	0	1	0	0	0	Niranjan et al., 2007
AUX	1	0	0	0	0	0	1	0	0	0	0	0	1	0	0	0	0	0	0	1	0	0	1	Mohan Raj et al., 2016
AUX	0	0	0	0	0	0	0	1	0	0	0	0	1	0	0	1	1	0	0	0	0	0	0	Fernández Suárez et al., 2015
AUX	1	0	0	0	0	0	0	0	0	0	0	0	0	1	0	0	0	0	0	1	0	0	0	Liu et al., 2016
CK	0	0	0	0	1	0	0	0	1	0	0	0	0	1	0	0	0	0	1	1	1	0	0	Jones et al., 2015
CK	0	0	0	0	1	0	0	0	0	1	0	0	0	1	1	0	0	0	0	1	0	0	0	Zsögön et al., 2008
CK	0	0	0	0	1	0	0	0	0	0	0	1	0	1	0	0	0	0	0	1	1	0	0	Cosme et al., 2016
CK	0	0	0	0	1	0	0	0	0	0	0	1	0	1	1	0	0	0	0	1	1	0	0	Cosme & Wurst, 2013
CK	0	1	0	0	0	0	0	0	0	0	0	0	0	1	0	0	0	0	0	1	1	0	0	Bompadre et al., 2015
CK	0	1	0	0	0	0	0	0	0	0	0	0	0	1	0	0	0	0	0	1	1	0	0	Rabie, 2005
CK	0	0	0	0	0	0	0	1	0	0	0	0	1	0	0	1	1	0	0	0	0	0	0	Fernández Suárez et al., 2015
CK	1	0	0	0	0	0	0	0	0	0	0	0	0	1	0	0	0	0	0	1	0	0	0	Xie et al., 1998
CK	0	0	0	0	1	0	1	0	0	0	0	1	0	1	0	0	0	0	0	1	1	1	0	Laffont et al., 2015
SA	1	0	0	0	0	0	0	0	0	0	0	0	0	1	0	0	0	0	0	1	0	0	0	Özgönen et al., 2001
SA	0	0	1	0	0	0	0	0	0	0	0	0	0	1	0	0	0	0	1	1	0	0	0	Blilou et al., 2000
SA	0	0	0	0	1	0	0	0	1	0	0	1	0	1	0	0	0	0	0	1	1	0	0	Herrera Medina et al., 2003
SA	0	1	0	0	0	0	0	0	0	0	0	0	0	1	0	0	0	0	0	1	0	0	0	Ludwig-Müller et al., 2002
SA	0	0	1	0	0	0	0	0	0	0	0	0	0	1	0	0	0	0	0	1	0	0	0	Ansari et al., 2016
SA	1	0	0	0	0	0	0	0	0	0	0	0	0	1	1	0	0	0	0	1	0	0	0	Costa et al., 2000
SA	0	0	1	0	0	0	0	0	0	0	0	0	0	1	0	0	0	0	0	1	1	0	0	Garg and Bharti, 2018
SL	0	0	0	0	0	0	0	1	0	0	0	0	1	0	0	0	0	1	0	0	0	0	0	Akiyama et al., 2005
SL	0	0	0	0	0	0	0	1	0	0	0	0	1	0	0	0	0	1	0	0	0	0	0	Akiyama et al., 2010
SL	0	0	0	0	0	0	0	1	0	0	0	0	1	0	0	1	1	1	0	0	0	0	0	Besserer et al., 2006
SL	0	0	0	0	0	0	0	1	0	0	0	0	1	0	0	0	1	0	0	0	0	0	0	Besserer et al., 2009
SL	0	0	0	0	1	0	0	0	0	0	0	1	0	1	0	0	0	0	0	1	0	0	0	Kohlen et al., 2012
SL	0	0	0	0	1	0	0	1	0	0	0	1	1	1	0	0	0	0	1	1	0	0	0	Koltai et al., 2010
SL	nd	nd	0	0	1	0	0	1	0	0	0	1	1	1	0	0	0	1	0	1	0	0	0	Gomez-Roldan et al., 2008
SL	1	0	0	0	0	0	0	1	0	0	0	0	1	1	1	0	0	1	0	1	0	0	0	Balzergue et al., 2011
SL	1	0	0	0	1	0	0	0	0	0	0	1	0	1	0	0	0	0	0	1	0	0	0	Illana et al., 2011
SL	0	0	0	0	1	0	0	0	0	0	0	1	0	1	1	0	0	0	0	1	1	0	0	Foo et al., 2013b
SL	1	0	0	0	1	0	0	0	0	0	0	1	0	1	0	0	0	0	0	1	1	0	0	Foo, 2013
SL	1	0	0	0	1	0	0	0	0	0	0	1	0	1	0	0	0	0	0	1	1	0	0	Guillotin et al., 2017
SL	1	0	0	0	1	0	0	0	0	1	0	1	0	1	0	0	0	0	1	1	1	0	0	Yoshida et al., 2012
SL	0	0	0	0	1	0	0	0	0	0	0	1	0	1	0	0	0	0	1	1	1	0	0	Kobae et al., 2018
SL	1	0	0	0	1	0	0	1	0	0	0	1	1	1	0	0	0	1	0	1	0	0	0	Kretzschmar et al., 2012
SL	0	0	0	0	1	0	0	0	0	0	0	1	0	1	0	0	0	0	0	1	1	0	0	Vogel et al., 2010
SL	1	0	0	0	1	0	0	0	0	0	0	1	0	1	1	0	0	0	0	1	1	0	0	Breuillin et al., 2010
BR	0	0	0	0	1	0	0	0	0	0	0	1	0	1	0	0	0	0	0	1	1	0	0	Bitterlich et al., 2014a
BR	0	0	0	0	1	0	0	0	0	0	0	1	0	1	0	0	0	0	0	1	1	0	0	Bitterlich et al., 2014b
BR	0	0	0	0	1	0	0	0	0	0	0	1	0	1	0	0	0	0	0	1	1	0	0	Foo et al., 2013a
BR	0	0	0	0	1	0	0	0	0	0	0	1	0	1	0	0	0	0	0	1	1	0	0	Foo et al., 2016
BR	0	1	0	0	0	0	0	0	0	0	0	0	0	1	0	0	0	0	0	1	0	0	0	Tofighi et al., 2017
	Soil/root	Leaf	Soaking (seed/plantlets)	Plant pretreatment under in vitro phase	Mutant plants	Inhibitor	Monoxenic	Axenic	Overproducing mutant	Iinsensitive mutant	Hypersensitive mutant	Deficient mutant	in-vitro	ex-vitro	Contrasting P	Spore germination	Extraradical hyphal growth	Extraradical hyphal branching	Hyphopodium	Root colonization	Arbuscule abondance	Arbuscule branching	Sporulation
% of publication per parameters	38.3838	12.1212	4.0404	1.0101	62.6263	6.06061	3.0303	13.1313	16.1616	13.1313	5.05051	44.4444	15.1515	91.9192	13.1313	6.06061	5.05051	8.08081	12.1212	92.9293	56.5657	9.09091	1.0101
	Mutant plants	Exogenous application: Soil/root	Exogenous application: Axenic condition	Exogenous application: Leaf	Exogenous application: Inhibitor	Exogenous application: Soaking (seed/plantlets)	Exogenous application: Monoxenic	Exogenous application: Plant pretreatment under in vitro phase		Deficient mutant	Overproducing mutant	Insensitive mutant	Hypersensitive mutant				Root colonization	Arbuscule abondance	Hyphopodium	Arbuscule branching	Extraradical hyphal branching	Spore germination	Extraradical hyphal growth	Sporulation
	62.6263	38.3838	13.1313	12.1212	6.06061	4.0404	3.0303	1.0101		44.4444	16.1616	13.1313	5.05051				92.9293	56.5657	12.1212	9.09091	8.08081	6.06061	5.05051	1.0101
					Yes	No
					13.1313	86.8687			SL	ET	JA	ABA	AUX	GA	CK	SA	BR
									17	16	13	12	11	10	9	7	5

## Sheet: Effect of hormones on AMF
		Investigation method																			Responses on AM phenotype parameters (Compared to the relative control/Wild-type plants specified in the publication. Stress conditions such as salinity or drought were not taken into account.)
										Mutant plant											Asymbiotic and Pre-symbiotic phase				Symbiotic phase
Growth regulator	Concentration	Application on soil/root	Application on leaf	Application by soaking (seed/plantlets)	Application by plant pretreatment under in vitro phase	Mutant plants	Application of Inhibitor	Application under monoxenic condition	Application under axenic condition	Mutant overproducing	Mutant insensitive	Mutant hypersensitive	Mutant deficient	In-vitro condition	in planta (or ex-vitro condition)	Plant/AMF species, hormone and inhibitor applied	Substratum (v:v)	Low P (<50 ppm)	High P (> 50 ppm)	Contrasting P (per publication)	Spore germination	Extraradical Hyphal growth	Extraradical hyphal branching	Hyphopodium	Root colonization	Arbuscule abondance	Arbuscule branching	Sporulation	Reference		Legend
GA	1 .00 x 10-5 M	1	0	0	0	0	0	0	0	0	0	0	0	0	1	Pisum sativum cv. Frisson (Mutant P56 myc+) + Ga3 + Glomus mossae	soil-terragreen (1:2)	nd	nd	No	nd	nd	nd	nd	0	0	nd	nd	El Ghachtouli et al., 1996		1	Increasing	1	Yes
	1.00 x 10-6 M	1	0	0	0	0	0	0	0	0	0	0	0	0	1	Pisum sativum cv. Frisson (Mutant P56 myc+) + Ga3 + Glomus mossae	soil-terragreen (1:2)	nd	nd		nd	nd	nd	nd	0	0	nd	nd			0.1	Null effect	0	No
	1.00 x 10-7 M	1	0	0	0	0	0	0	0	0	0	0	0	0	1	Pisum sativum cv. Frisson (Mutant P56 myc+) + Ga3 + Glomus mossae	soil-terragreen (1:2)	nd	nd		nd	nd	nd	nd	0.1	0	nd	nd			0	Decreasing	nd	not defined/unknown
	1.00 x 10-7 M	1	0	0	0	0	0	0	0	0	0	0	0	0	1	Solanum lycopersicum cv. Moneymaker + Ga3+ Rhizophagus irregularis	Vermiculite	10	nd	No	nd	nd	nd	nd	0.1	0	nd	nd	Martín-Rodriguez et al., 2015		GA	Gibberellins	BR	Brassinosteroid
	1.00 x 10-6 M	1	0	0	0	0	0	0	0	0	0	0	0	0	1	Solanum lycopersicum cv. Moneymaker + Ga3 + Rhizophagus irregularis	Vermiculite	10	nd		nd	nd	nd	nd	0.1	0	nd	nd			ET	Ethylene	MeJA	Methyl Jasmonate
	1.00 x 10-5 M	1	0	0	0	0	0	0	0	0	0	0	0	0	1	Solanum lycopersicum cv. Moneymaker + Ga3 + Rhizophagus irregularis	Vermiculite	10	nd		nd	nd	nd	nd	0.1	0	nd	nd			ABA	Abscisic acid	IAA	Indole-3-acetic acid
	5.00 x 10-5 M	1	0	0	0	0	1	0	0	0	0	0	0	0	1	Solanum lycopersicum cv. Moneymaker + prohexadione calcium + Rhizophagus irregularis	Vermiculite	10	nd		nd	nd	nd	nd	1	1	nd	nd			JA	Jasmonic acid	IBA	Indole-3-butyric acid
	5.00 x 10-5 M	1	0	0	0	0	1	0	0	0	0	0	0	0	1	Solanum lycopersicum cv. Moneymaker + prohexadione calcium + Rhizophagus irregularis	Vermiculite	10	nd		nd	nd	nd	nd	1	1	nd	nd			AUX	Auxin	2,4-D	2,4-Dichlorophenoxyacetic acid
	1.00 x 10-4 M	1	0	0	0	0	1	0	0	0	0	0	0	0	1	Solanum lycopersicum cv. Moneymaker + prohexadione calcium + Rhizophagus irregularis	Vermiculite	10	nd		nd	nd	nd	nd	1	1	nd	nd			CK	Cytokinin	Ga3	Gibbrellic acid
		0	0	0	0	1	0	0	0	0	0	1	0	0	1	Solanum lycopersicum cv. Ailsa (Mutant procera) + Rhizophagus irregularis	Vermiculite	10	nd		nd	nd	nd	nd	0	0	nd	nd			SA	Salicylic acid
	1.00 x 10-5M	1	0	0	0	0	0	0	0	0	0	0	0	0	1	Solanum lycopersicum cv. Ailsa + prohexadione calcium + Rhizophagus irregularis	Vermiculite	10	nd		nd	nd	nd	nd	nd	1	nd	nd			SL	Strigolactone
		0	0	0	0	1	0	0	0	0	0	1	0	0	1	Solanum lycopersicum cv. Ailsa (Mutant procera) + Rhizophagus irregularis	silicate sand, peat, soil, and vermiculite (1:1:1:1)	10	nd	No	nd	nd	nd	nd	nd	0	nd	nd	Martín-Rodriguez et al., 2016
	1.00 x 10-5M	1	0	0	0	0	0	0	0	0	0	0	0	0	1	Solanum lycopersicum cv. Moneymaker + Ga3 + Rhizophagus irregularis	silicate sand, peat, soil, and vermiculite (1:1:1:1)	10	nd		nd	nd	nd	nd	nd	0	nd	nd
	1.00 x 10-5 M	1	0	0	0	0	1	0	0	0	0	0	0	0	1	Solanum lycopersicum cv. Moneymaker + prohexadione calcium + Rhizophagus irregularis	silicate sand, peat, soil, and vermiculite (1:1:1:1)	10	nd		nd	nd	nd	nd	nd	1	1	nd
	1.00 x 10-3 M	0	0	0	0	0	0	0	1	0	0	0	0	1	0	Axenic + Rhizoglomus irregulare	Gelrite 3.5%	0	nd	No	1	nd	0.1	nd	nd	nd	nd	nd	Mercy et al., 2017
		0	0	0	0	1	0	0	0	1	0	0	0	0	1	Medicago truncatola (Mutant Mtdella1/Mtdella2-2) + Glomus versiforme	gravel/sand mixture (1:2 ratio)	0.6	nd	No	nd	nd	nd	nd	0.1	0	nd	nd	Floss et al., 2013
	1.00 x 10-6 M	1	0	0	0	0	0	0	0	0	0	0	0	0	1	Medicago truncatola + Ga3 + Glomus versiforme	gravel/sand mixture (1:2 ratio)	0.6	nd		nd	nd	nd	nd	0.1	0	0	nd
		0	0	0	0	1	0	0	0	0	0	0	1	0	1	Pisum sativum cv. Torsdag (Mutant na-1) + Glomus intraradices	dolerite chips, vermiculite	1,5	nd	No	nd	nd	nd	nd	0.1	1	nd	nd	Foo et al., 2013a
	1.00 x 10-5M	0	1	0	0	1	0	0	0	0	0	0	1	0	1	Pisum sativum cv. Torsdag (Mutant na-1) + Ga3 + Glomus intraradices	dolerite chips, vermiculite	1,5	nd		nd	nd	nd	nd	0	0	nd	nd
	1.00 x 10-7M	1	0	0	0	0	0	0	0	0	1	0	0	0	1	Oryza sativa cv. Zhonghua11 (Mutant slr1) + Ga3 + Rhizophagus irregularis	Terragreen / sand (1 : 1 v: v)	nd	nd	No	nd	nd	nd	nd	0	nd	nd	nd	Yu et al., 2014
	1.00 x 10-6M	1	0	0	0	0	0	0	0	0	1	0	0	0	1	Oryza sativa cv. Zhonghua11 (Mutant slr 1) + Ga3 + Rhizophagus irregularis	Terragreen / sand (1 : 1 v: v)	nd	nd		nd	nd	nd	nd	0	nd	nd	nd
	1 .00x 10-5 M	1	0	0	0	0	0	0	0	0	1	0	0	0	1	Oryza sativa cv. Zhonghua11 (Mutant slr1) + Ga3 + Rhizophagus irregularis	Terragreen / sand (1 : 1 v: v)	nd	nd		nd	nd	nd	nd	0	nd	nd	nd
	1.00 x 10-4 M	1	0	0	0	0	0	0	0	0	11	0	0	0	1	Oryza sativa cv. Zhonghua11 (Mutant slr1) + Ga3 + Rhizophagus irregularis	Terragreen / sand (1 : 1 v: v)	nd	nd		nd	nd	nd	nd	0	nd	nd	nd
	1 .00x 10-5 M	1	0	0	0	0	0	0	0	0	1	0	0	0	1	Medicago truncatola cv. A17 + Ga3 + Rhizophagus irregularis	Sand-Vermiculite (1:1V)	nd	nd		nd	nd	nd	nd	0	nd	nd	nd
	1.00 x 10-6M	1	0	0	0	0	0	0	0	0	1	0	0	0	1	Lotus japonicus cv. Gifu B-129 + Ga3 + Rhizophagus irregularis	Sand-Vermiculite (1:1V)	3.1	nd	No	nd	nd	nd	0	0	0	nd	nd	Takeda et al., 2015
	1.00 x 10-7 M	1	0	0	0	0	0	0	0	0	1	0	0	0	1	Lotus japonicus cv. Gifu B-129 + Ga3 + Rhizophagus irregularis	Sand-Vermiculite (1:1V)	3.1	nd		nd	nd	nd	nd	0.1	0	nd	nd
	1.00 x 10-8 M	1	0	0	0	0	0	0	0	0	1	0	0	0	1	Lotus japonicus cv. Gifu B-129 + Ga3 + Rhizophagus irregularis	Sand-Vermiculite (1:1V)	3.1	nd		nd	nd	nd	nd	0.1	0.1	nd	nd
	1.00 x 10-6 M	1	0	0	0	0	1	0	0	0	1	0	0	0	1	Lotus japonicus cv. Gifu B-129 + uniconazole-P + Rhizophagus irregularis	Sand-Vermiculite (1:1V)	3.1	nd		nd	nd	nd	0.1	0.1	0.1	nd	nd
	1.00 x 10-7 M	1	0	0	0	0	1	0	0	0	1	0	0	0	1	Lotus japonicus cv. Gifu B-129 + uniconazole-P + Rhizophagus irregularis	Sand-Vermiculite (1:1V)	3.1	nd		nd	nd	nd	nd	0.1	0.1	nd	nd
	1.00 x 10-8 M	1	0	0	0	0	1	0	0	0	1	0	0	0	1	Lotus japonicus cv. Gifu B-129 + uniconazole-P + Rhizophagus irregularis	Sand-Vermiculite (1:1V)	3.1	nd		nd	nd	nd	nd	0.1	0	nd	nd
		0	0	0	0	1	0	0	0	0	0	1	0	0	1	Solanum lycopersicum cv. Ailsa Craig (Mutant procera) + Glomus clarum	sand-polystyrene (1:1)	4	nd	Yes	nd	nd	nd	nd	0.1	nd	nd	nd	Zsögön et al., 2008
		0	0	0	0	1	0	0	0	0	0	1	0	0	1	Solanum lycopersicum cv. Ailsa Craig (Mutant procera) + Glomus clarum	sand-polystyrene (1:1)	40	nd		nd	nd	nd	nd	0.01	nd	nd	nd
	1.00 x 10-6 M	0	1	0	0	0	0	0	0	0	0	0	0	0	1	Solanum lycopersicum (Hybrid TT-115) + Ga3 + Rhizophagus irregularis	Vermiculite	15	nd	No	nd	nd	nd	nd	nd	0	nd	nd	Khalloufi et al., 2017
ET		0	0	0	0	1	0	0	0	1	0	0	0	0	1	Solanum lycopersicum cv. Micro-Tom (Mutant epinastic) + Glomus clarum	sand-polystyrene (1:1)	4	nd	Yes	nd	nd	nd	nd	0	nd	nd	nd	Zsögön et al., 2008
		0	0	0	0	1	0	0	0	1	0	0	0	0	1	Solanum lycopersicum cv. Micro-Tom (Mutant epinastic) + Glomus clarum	sand-polystyrene (1:1)	40	nd		nd	nd	nd	nd	0	nd	nd	nd
		0	0	0	0	1	0	0	0	0	1	0	0	0	1	Solanum lycopersicum cv. Micro-Tom (Mutant never ripe) + Glomus clarum	sand-polystyrene (1:1)	4	nd		nd	nd	nd	nd	0	nd	nd	nd
		0	0	0	0	1	0	0	0	0	1	0	0	0	1	Solanum lycopersicum cv. Micro-Tom (Mutant never ripe) + Glomus clarum	sand-polystyrene (1:1)	40	nd		nd	nd	nd	nd	0	nd	nd	nd
		0	0	0	0	1	0	0	0	0	1	0	0	0	1	Medicago truncatola cv. A17 (Mutant MtSkl1-1) + Glomus versiforme	Sterile Turface	0.6	nd	No	nd	nd	nd	nd	1	0.1	nd	nd	Penmetsa et al., 2008
		0	0	0	0	1	0	0	0	0	1	0	0	0	1	Medicago truncatola cv. A17 (Mutant MtSkl1-1) + Glomus versiforme	Sterile Turface	0.6	nd		nd	nd	nd	nd	1	0.1	nd	nd
		0	0	0	0	1	0	0	0	0	1	0	0	0	1	Medicago truncatola cv. A17 (Mutant MtSkl1-4) + Glomus intraradices	Sterile Turface	0.6	nd		nd	nd	nd	nd	1	0.1	nd	nd
		0	0	0	0	1	0	0	0	0	0	0	1	0	1	Nicotiana attenuata (Mutant iraco) + Glomus intraradices	nd	Flory B1, Euflor, Munich	nd	No	nd	nd	nd	nd	0.1	nd	nd	nd	Riedel et al., 2008
		0	0	0	0	1	0	0	0	0	1	0	0	0	1	Nicotiana attenuata (Mutant etr1) + Glomus intraradices	nd	Flory B1, Euflor, Munich	nd		nd	nd	nd	nd	0.1	nd	nd	nd
		0	0	0	0	1	0	0	0	1	0	0	0	0	1	Solanum lycopersicum cv. Micro-Tom (Mutant epinastic) + Glomus intraradices	silicate sand, peat, soil, and vermiculite (1:1:1:1)	10	nd	No	nd	nd	nd	nd	0	0	nd	nd	Torres de Los Santos et al., 2011
		0	0	0	0	1	0	0	0	0	0	0	1	0	1	Solanum lycopersicum cv. Micro-Tom (Mutant ripening inhibitor) + Glomus intraradices	silicate sand, peat, soil, and vermiculite (1:1:1:1)	10	nd		nd	nd	nd	nd	1	1	nd	nd
	1.96 x 10-4 M	1	0	0	0	0	0	0	0	0	0	0	0	0	1	Pisum sativum cv. Sparkle + ethylen (gas) + Glomus aggregatum	Turface, peat (3:1)	12	nd	No	nd	nd	nd	0.1	0	0	0	nd	Geil et al., 2001
	1.40 x 10-8 M	1	0	0	0	0	0	0	0	0	0	0	0	0	1	Allium ampeloprasum + ethylen (gas) + Glomus aggregatum	Turface, peat (3:1)	12	nd	No	nd	nd	nd	0.1	0.1	0.1	nd	nd	Geil & Guinel., 2002
	2.50 x 10-8 M	1	0	0	0	0	0	0	0	0	0	0	0	0	1	Allium ampeloprasum + ethylen (gas) + Glomus aggregatum	Turface, peat (3:1)	12	nd		nd	nd	nd	0.1	0.1	0	nd	nd
	3.56 x 10-5 M	0	0	0	0	0	0	0	1	0	0	0	0	1	0	Axenic + ethylen (gas) + Gigaspora ramisporophora, Glomus mosseae	Water/ Agar 1,5%	nd	nd	No	0	0	nd	nd	nd	nd	nd	nd	Ishii et al., 1996
	7.13 x 10-6 M	0	0	0	0	0	0	0	1	0	0	0	0	1	0	Axenic + ethylen (gas) + Gigaspora ramisporophora, Glomus mosseae	Water/ Agar 1,5%	nd	nd		0	0	nd	nd	nd	nd	nd	nd
	3.56 x 10-6 M	0	0	0	0	0	0	0	1	0	0	0	0	1	0	Axenic + ethylen (gas) + Gigaspora ramisporophora, Glomus mosseae	Water/ Agar 1,5%	nd	nd		1	1	nd	nd	nd	nd	nd	nd
	1.78 x 10-6 M	0	0	0	0	0	0	0	1	0	0	0	0	1	0	Axenic + ethylen (gas) + Gigaspora ramisporophora, Glomus mosseae	Water/ Agar 1,5%	nd	nd		1	1	nd	nd	nd	nd	nd	nd
	7.13 x 10-7 M	0	0	0	0	0	0	0	1	0	0	0	0	1	0	Axenic + ethylen (gas) + Gigaspora ramisporophora, Glomus mosseae	Water/ Agar 1,5%	nd	nd		1	1	nd	nd	nd	nd	nd	nd
	3.56 x 10-7 M	0	0	0	0	0	0	0	1	0	0	0	0	1	0	Axenic + ethylen (gas) + Gigaspora ramisporophora, Glomus mosseae	Water/ Agar 1,5%	nd	nd		1	1	nd	nd	nd	nd	nd	nd
	3.56 x 10-5 M	0	0	0	0	0	0	0	1	0	0	0	0	1	0	Axenic + ethylen (gas) + Gigaspora ramisporophora	Potassium permanganatewater-Agar(1,5%) (1:10)	nd	nd		nd	0	nd	nd	nd	nd	nd	nd
	2.49 x 10-6 M	0	0	0	0	0	0	0	1	0	0	0	0	1	0	Axenic + ethylen (gas) + Gigaspora ramisporophora	Activated charcoal, water-Agar(1,5%) (1:10)	nd	nd		nd	0	nd	nd	nd	nd	nd	nd
	2.49 x 10-6 M	0	0	0	0	0	0	0	1	0	0	0	0	1	0	Axenic + ethylen (gas) + Gigaspora ramisporophora	Water-Agar 1,5%	nd	nd		nd	1	nd	nd	nd	nd	nd	nd
	3.56 x 10-5 M	1	0	0	0	0	0	0	0	0	0	0	0	0	1	Poncirus trifoliata + ethylen (gas) + Gigaspora ramisporophora	Perlite, Vermiculite (1:1)	nd	172		nd	nd	nd	nd	0	nd	nd	nd
	1.78 x 10-6 M	1	0	0	0	0	0	0	0	0	0	0	0	0	1	Poncirus trifoliata + ethylen (gas) + Gigaspora ramisporophora	Perlite, Vermiculite (1:1)	nd	172		nd	nd	nd	nd	1	nd	nd	nd
		0	0	0	0	1	0	0	0	1	0	0	0	0	1	Solanum lycopersicum cv. Micro-Tom (Mutant epinastic) + Glomus clarum	nd	10	nd	No	nd	nd	nd	0	0	0	nd	nd	Fracetto et al., 2013
		0	0	0	0	1	0	0	0	0	1	0	0	0	1	Solanum lycopersicum cv. Micro-Tom (Mutant never ripe) + Glomus clarum	nd	10	nd		nd	nd	nd	0.1	0.1	0.1	nd	nd
		0	0	0	0	1	0	0	0	0	1	0	0	0	1	Solanum lycopersicum cv. Flora-Dade (Mutant never ripe) + Glomus intraradices	silicate sand, peat, soil, and vermiculite (1:1:1:1)	10	nd	No	nd	nd	nd	nd	1	1	nd	nd	Martin Rodriguez et al., 2011
		0	0	0	0	1	0	0	0	0	0	1	0	0	1	Solanum lycopersicum cv. Flora-Dade (Mutant ETR6-AS) + Glomus intraradices	silicate sand, peat, soil, and vermiculite (1:1:1:1)	10	nd		nd	nd	nd	nd	0.1	0.1	nd	nd
		0	0	0	0	1	0	0	0	0	0	0	1	0	1	Solanum lycopersicum cv. Flora-Dade (Mutant ACCD) + Glomus intraradices	silicate sand, peat, soil, and vermiculite (1:1:1:1)	10	nd		nd	nd	nd	nd	0	0	nd	nd
	6.92 x 10-8 M	1	0	0	0	0	0	0	0	0	0	0	0	0	1	Medicago sativa + ethephon (Ethrel) + Glomus mossae, Glomus macrocarpum, unidentified species	Soil/Sand (5 : 2 v : v)	13	nd	No	nd	nd	nd	nd	0	nd	nd	nd	Azcon-Aguilar et al. 1981
	6.92 x 10-7 M	1	0	0	0	0	0	0	0	0	0	0	0	0	1	Medicago sativa + ethephon (Ethrel) + Glomus mossae, Glomus macrocarpum, unidentified species	Soil/Sand (5 : 2 v : v)	13	nd		nd	nd	nd	nd	0	nd	nd	nd
	6.92 x 10-6 M	1	0	0	0	0	0	0	0	0	0	0	0	0	1	Medicago sativa + ethephon (Ethrel) + Glomus mossae, Glomus macrocarpum, unidentified species	Soil/Sand (5 : 2 v : v)	13	nd		nd	nd	nd	nd	0	nd	nd	nd
	6.92 x 10-8 M	0	1	0	0	0	0	0	0	0	0	0	0	0	1	Medicago sativa + ethephon (Ethrel) + Glomus mossae, Glomus macrocarpum, unidentified species	Soil/Sand (5 : 2 v : v)	13	nd		nd	nd	nd	nd	0	nd	nd	nd
	6.92 x 10-7 M	0	1	0	0	0	0	0	0	0	0	0	0	0	1	Medicago sativa + ethephon (Ethrel) + Glomus mossae, Glomus macrocarpum, unidentified species	Soil/Sand (5 : 2 v : v)	13	nd		nd	nd	nd	nd	0	nd	nd	nd
	6.92 x 10-6 M	0	1	0	0	0	0	0	0	0	0	0	0	0	1	Medicago sativa + ethephon (Ethrel) + Glomus mossae, Glomus macrocarpum, unidentified species	Soil/Sand (5 : 2 v : v)	13	nd		nd	nd	nd	nd	0	nd	nd	nd
	6.92 x 10-8 M	1	0	0	0	0	0	0	0	0	0	0	0	0	1	Triticum vulgare + ethephon (Ethrel) + Glomus mosseae	Soil/Sand (5 : 2 v : v)	13	nd		nd	nd	nd	nd	0	nd	nd	nd
	6.92 x 10-7 M	1	0	0	0	0	0	0	0	0	0	0	0	0	1	Triticum vulgare + ethephon (Ethrel) + Glomus mosseae	Soil/Sand (5 : 2 v : v)	13	nd		nd	nd	nd	nd	0	nd	nd	nd
	6.92 x 10-6 M	1	0	0	0	0	0	0	0	0	0	0	0	0	1	Triticum vulgare + ethephon (Ethrel) + Glomus mosseae	Soil/Sand (5 : 2 v : v)	13	nd		nd	nd	nd	nd	0	nd	nd	nd
	6.92 x 10-8 M	0	1	0	0	0	0	0	0	0	0	0	0	0	1	Triticum vulgare + ethephon (Ethrel) + Glomus mosseae	Soil/Sand (5 : 2 v : v)	13	nd		nd	nd	nd	nd	0.1	nd	nd	nd
	6.92 x 10-7 M	0	1	0	0	0	0	0	0	0	0	0	0	0	1	Triticum vulgare + ethephon (Ethrel) + Glomus mosseae	Soil/Sand (5 : 2 v : v)	13	nd		nd	nd	nd	nd	0	nd	nd	nd
	6.92 x 10-6 M	0	1	0	0	0	0	0	0	0	0	0	0	0	1	Triticum vulgare + ethephon (Ethrel) + Glomus mosseae	Soil/Sand (5 : 2 v : v)	13	nd		nd	nd	nd	nd	0	nd	nd	nd
	1.40 x 10-6 M	1	0	0	0	0	0	0	0	0	0	0	0	0	1	Glycine max + ethephon (Ethrel) + Glomus fascicolatum	Terragreen	0.19	nd	No	nd	nd	nd	nd	0	nd	nd	nd	Morandi 1989
	1.40 x 10-4 M	1	0	0	0	0	0	0	0	0	0	0	0	0	1	Glycine max + ethephon (Ethrel) + Glomus fascicolatum	Terragreen	0.19	nd		nd	nd	nd	nd	0	nd	nd	nd
		0	0	0	0	1	0	0	0	0	0	0	1	0	1	Solanum lycopersicum cv. Ailsa Craig (Mutant ripenenig-inhibitor) + Glomus intraradices	silicate sand, peat, soil, and vermiculite (1:1:1:1)	15	nd	Yes	nd	nd	nd	nd	1	1	nd	nd	Torres de los Santos et al., 2016
		0	0	0	0	1	0	0	0	0	0	0	1	0	1	Solanum lycopersicum cv. Ailsa Craig (Mutant ripenenig-inhibitor) + Glomus intraradices	silicate sand, peat, soil, and vermiculite (1:1:1:1)	nd	100		nd	nd	nd	nd	0.1	0.1	nd	nd
		0	0	0	0	1	0	0	0	1	0	0	0	0	1	Solanum lycopersicum cv. VFN8 (Mutant epinastic) + Glomus intraradices	silicate sand, peat, soil, and vermiculite (1:1:1:1)	15	nd		nd	nd	nd	nd	0	0	nd	nd
		0	0	0	0	1	0	0	0	1	0	0	0	0	1	Solanum lycopersicum cv. Ailsa Craig (Mutant ripenenig-inhibitor) + Glomus intraradices	silicate sand, peat, soil, and vermiculite (1:1:1:1)	nd	100		nd	nd	nd	nd	1	1	nd	nd
		0	0	0	0	1	0	0	0	0	1	0	0	0	1	Solanum lycopersicum cv. Floradade (Mutant never ripe) + Glomus intraradices	silicate sand, peat, soil, and vermiculite (1:1:1:1)	15	nd		nd	nd	nd	nd	0.1	0.1	nd	nd
		0	0	0	0	1	0	0	0	0	1	0	0	0	1	Solanum lycopersicum cv. Floradade (Mutant never ripe) + Glomus intraradices	silicate sand, peat, soil, and vermiculite (1:1:1:1)	nd	100		nd	nd	nd	nd	0.1	1	nd	nd
	5.00 x 10-6 M	1	0	0	0	0	0	0	0	0	0	0	0	0	1	Solanum lycopersicum + ethephon + Glomus intraradices	silicate sand, peat, soil, and vermiculite (1:1:1:1)	nd	100		nd	nd	nd	nd	0.1	0.1	nd	nd
	4.00 x 10-5 M	1	0	0	0	0	0	0	0	0	0	0	0	0	1	Solanum lycopersicum + ethephon + Glomus intraradices	silicate sand, peat, soil, and vermiculite (1:1:1:1)	nd	100		nd	nd	nd	nd	1	1	nd	nd
	7.00 x 10-5 M	1	0	0	0	0	0	0	0	0	0	0	0	0	1	Solanum lycopersicum + ethephon + Glomus intraradices	silicate sand, peat, soil, and vermiculite (1:1:1:1)	nd	100		nd	nd	nd	nd	0.1	1	nd	nd
		0	0	0	0	1	0	0	0	1	0	0	0	0	1	Solanum lycopersicum cv. Micro-Tom (Mutant epinastic) + Glomus clarum	sand/vermiculite (2 : 1 v : v)	2.27	nd	No	nd	nd	nd	nd	0	0.1	0	nd	Fracetto et al., 2013
		0	0	0	0	1	0	0	0	0	1	0	0	0	1	Pisum sativum cv. Torsdag (Mutant ein2) + Rhizophagus irregularis	Vermiculite/dolerite chips (1 : 1 v : v)	1.55	nd	No	nd	nd	nd	nd	0.1	0.1	nd	nd	Foo et al., 2016
	1.40 x 10-6 M	0	1	0	0	0	0	0	0	0	0	0	0	0	1	Pisum sativum cv. Torsdag + Ethephon + Rhizophagus irregularis	Vermiculite/dolerite chips (1 : 1 v : v)	1.55	nd		nd	nd	nd	nd	0	0	nd	nd
		0	0	0	0	1	0	0	0	1	0	0	0	0	1	Pisum sativum (Saprkle x Mutant E107) + Glomus aggregatum	Peat/turface (1 : 2 v : v)	0.25	nd	No	nd	nd	nd	0	0	nd	nd	nd	Resendes et al., 2001
		0	0	0	0	1	0	0	0	1	0	0	0	0	1	Pisum sativum (Mutant E107) + Glomus aggregatum	Soil/sand/vermiculite/peat (1 : 1 : 1 : 1 v : v : v : v)	6.2	nd	No	nd	nd	nd	0	0	0	nd	nd	Morales Vela et al., 2007
ABA		0	0	0	0	1	0	0	0	0	0	0	1	0	1	Solanum lycopersicum cv.Rheinlands Ruhm (Mutant sitiens) + Rhizophagus irregularis	silicate sand, peat, soil, and vermiculite (1:1:1:1)	10	nd	No	nd	nd	nd	nd	0	0	nd	nd	Martín-Rodriguez et al., 2016
	1.00 x 10-5 M	1	0	0	0	0	0	0	0	0	0	0	0	0	1	Solanum lycopersicum cv.Moneymaker + ABA + Rhizophagus irregularis	silicate sand, peat, soil, and vermiculite (1:1:1:1)	10	nd		nd	nd	nd	nd	1	1	1	nd
		0	0	0	0	0	1	0	0	0	0	0	0	0	1	Solanum lycopersicum cv. Rheinlands Ruhm + Glomus intraradices	silicate sand, peat, soil, and vermiculite (1:1:1:1)	10	nd	No	nd	nd	nd	nd	1	1	nd	nd	Martın Rodriguez et al., 2011
		0	0	0	0	1	1	0	0	0	0	0	1	0	1	Solanum lycopersicum cv. Rheinlands Ruhm (Mutant sitiens) + Glomus intraradices	silicate sand, peat, soil, and vermiculite (1:1:1:1)	10	nd		nd	nd	nd	nd	0	0	nd	nd
		0	0	0	0	1	0	0	0	0	0	0	1	0	1	Solanum lycopersicum cv. Micro-Tom (Mutant notabilis) + Glomus clarum	sand-polystyrene (1:1)	4	nd	Yes	nd	nd	nd	nd	0.1	nd	nd	nd	Zsögön et al., 2008
		0	0	0	0	1	0	0	0	0	0	0	1	0	1	Solanum lycopersicum cv. Micro-Tom (Mutant notabilis) + Glomus clarum	sand-polystyrene (1:1)	40	nd		nd	nd	nd	nd	0.01	nd	nd	nd
		0	0	0	0	1	0	0	0	0	1	0	0	0	1	Medicago truncatula roots (Mutant abi1-1) + Rhizophagus irregularis	Terragreen-Sand	nd	nd	No	nd	nd	nd	nd	0	0	nd	nd	Charpentier et al., 2014
	5.00 x 10-4 M	1	0	0	0	0	0	0	0	0	0	0	0	0	1	Medicago truncatula + ABA + Rhizophagus irregularis	Terragreen-Sand	nd	nd		nd	nd	nd	nd	0	0.1	nd	nd
	5.00 x 10-5 M	1	0	0	0	0	0	0	0	0	0	0	0	0	1	Medicago truncatula + ABA + Rhizophagus irregularis	Terragreen-Sand	nd	nd		nd	nd	nd	nd	1	nd	nd	nd
		0	0	0	0	1	0	0	0	0	0	0	1	0	1	Solanum lycopersicum cv. Rheinlands Ruhm (Mutant sitiens) + Glomus intraradices		10	nd	No	nd	nd	nd	nd	0	nd	nd	nd	García Garrido et al., 2010
	1.00 x 10-5 M	1	0	0	0	0	0	0	0	0	0	0	0	0	1	Solanum lycopersicum cv. Rheinlands Ruhm + ABA + Glomus intraradices	silicate sand, peat, soil, and vermiculite (1:1:1:1)	10	nd	No	nd	nd	nd	nd	1	1	nd	nd	Herrera-Medina et al., 2007
	1.00 x 10-6 M	1	0	0	0	1	0	0	0	0	0	0	1	0	1	Solanum lycopersicum cv. Rheinlands Ruhm + ABA + Glomus intraradices	silicate sand, peat, soil, and vermiculite (1:1:1:1)	10	nd		nd	nd	nd	nd	0	0	nd	nd
		0	0	0	0	1	0	0	0	0	0	0	1	0	1	Solanum lycopersicum cv. Rheinlands Ruhm (Mutant sitiens) + Glomus intraradices	silicate sand, peat, soil, and vermiculite (1:1:1:1)	10	nd		nd	nd	nd	nd	0	0	0	nd
		0	0	0	0	1	0	0	0	0	0	0	1	0	1	Solanum lycopersicum cv. Rheinlands Ruhm (Mutant sitiens) + Glomus intraradices	peat, soil and vermiculite	10	nd	No	nd	nd	nd	nd	1	1	nd	nd	Martın Rodriguez et al., 2010
		0	0	0	0	1	0	0	0	0	0	0	1	0	1	Solanum lycopersicum cv. Micro-Tom (Mutant notabilis) + Glomus intraradices	peat, soil and vermiculite	10	nd		nd	nd	nd	nd	0.1	0.1	nd	nd
		0	0	0	0	0	1	0	0	0	0	0	0	0	1	Solanum lycopersicum cv. Ailsa Craig + Glomus intraradices	peat, soil and vermiculite	10	nd		nd	nd	nd	nd	0	0	nd	nd
	1.00 x 10-3 M	0	0	0	0	0	0	0	1	0	0	0	0	1	0	Axenic + ABA + Rhizoglomus irregulare	Gelrite 3.5%	0	nd	No	0	nd	1	nd	nd	nd	nd	nd	Mercy et al., 2017
	1.00 x 10-4 M	0	0	0	1	0	0	0	0	0	0	0	0	0	1	Solanum tuberosum cv. K19-99-0012 + ABA + Rhizoglomus irregulare	Sand	1	nd		nd	nd	nd	nd	1	1	nd	nd
	1.00 x 10-6 M	1	0	0	0	0	0	0	0	0	0	0	0	0	1	Poncirus trifoliata + ABA + Funneliformis mosseae	Sand	nd	nd	No	nd	nd	nd	nd	1	nd	nd	nd	Liu et al., 2016
		0	0	0	0	1	0	0	0	0	0	0	1	0	1	Solanum lycopersicum cv. Micro-Tom (Mutant notabilis) + Rhizophagus intraradices	soil and river sand (2: 1, w/w)	25	nd	No	nd	nd	nd	nd	0	0	nd	nd	Xu et al., 2018
		0	0	0	0	1	0	0	0	0	0	0	1	0	1	Solanum lycopersicum cv. Micro-Tom (Mutant notabilis) + Rhizophagus clarus	sand/vermiculite (2 : 1 v : v)	2.27	nd	No	nd	nd	nd	nd	0.1	0.1	0.1	nd	Fracetto et al., 2017
		0	0	0	0	1	0	0	0	0	0	0	1	0	1	Solanum lycopersicum cv. Micro-Tom (Mutant sitiens) + Rhizophagus clarus	sand/vermiculite (2 : 1 v : v)	2.27	nd		nd	nd	nd	nd	0	0.1	0	nd
	1.00 x 10-4 M	1	0	0	0	0	0	0	0	0	0	0	0	0	1	Solanum lycopersicum cv. Rheinlands Ruhm + ABA + Glomus intraradices	Sand/soil (1 : 1 v : v)	6.2	nd	No	nd	nd	nd	nd	0	nd	nd	nd	Aroca et al, 2008
		0	0	0	0	1	0	0	0	0	0	0	1	0	1	Solanum lycopersicum cv. Rheinlands Ruhm (Mutant sitiens)+ Glomus intraradices	Sand/soil (1 : 1 v : v)	6.2	nd		nd	nd	nd	nd	0	nd	nd	nd
	1.00 x 10-4 M	1	0	0	0	1	0	0	0	0	0	0	1	0	1	Solanum lycopersicum cv. Rheinlands Ruhm (Mutant sitiens) + ABA + Glomus intraradices	Sand/soil (1 : 1 v : v)	6.2	nd		nd	nd	nd	nd	0.1	nd	nd	nd
JA		0	0	0	0	1	0	0	0	0	0	0	1	0	1	Medicago truncatola root (Mutant MtAOC1) + Glomus intraradices	expanded clay	n.d.	nd	No	nd	nd	nd	nd	0	0	nd	nd	Isayenkov et al., 2005
		0	0	0	0	1	0	0	0	0	1	0	0	0	1	Solanum lycopersicum cv. Moneymaker (Mutant jai-1) + Glomus intraradices	silicate sand, peat, soil, and vermiculite (1:1:1:1)	10	nd	No	nd	nd	nd	nd	1	1	nd	nd	Herrera-Medina et al., 2008
	5 x 10-5 M	0	1	0	0	0	0	0	0	0	0	0	0	0	1	Solanum lycopersicum + MeJA + Glomus intraradices	silicate sand, peat, soil, and vermiculite (1:1:1:1)	10	nd		nd	nd	nd	nd	0	0	nd	nd
	5 x 10-6 M	0	1	0	0	0	0	0	0	0	0	0	0	0	1	Solanum lycopersicum + MeJA + Glomus intraradices	silicate sand, peat, soil, and vermiculite (1:1:1:1)	10	nd		nd	nd	nd	nd	0	0	nd	nd
		0	0	0	0	1	0	0	0	0	1	0	0	0	1	Solanum lycopersicum cv. Moneymaker (Mutant jai-1) + Glomus intraradices	silicate sand, peat, soil, and vermiculite (1:1:1:1)	10	nd	No	nd	nd	nd	nd	1	1	nd	nd	Leon-Morcillo et al., 2012
		0	0	0	0	1	0	0	0	0	0	0	1	0	1	Solanum lycopersicum cv.Castlemart (Mutant spr-2) + Glomus intraradices	silicate sand, peat, soil, and vermiculite (1:1:1:1)	10	nd		nd	nd	nd	nd	0	0	nd	nd
		0	0	0	0	1	0	0	0	0	0	0	1	0	1	Solanum lycopersicum cv. Ailsa Craig (Mutant def-1) + Glomus intraradices	silicate sand, peat, soil, and vermiculite (1:1:1:1)	10	nd		nd	nd	nd	nd	0	0.1	nd	nd
		0	0	0	0	1	0	0	0	1	0	0	0	0	1	Solanum lycopersicum cv. Castlemart (Mutant PS) + Glomus fasciculatum	expanded perlite	0.21	nd	No	nd	nd	nd	nd	0.1	1	nd	nd	Tejeda-Sartorius et al., 2008
		0	0	0	0	1	0	0	0	0	0	0	1	0	1	Solanum lycopersicum cv. Castlemart (Mutant spr-2) + Glomus fasciculatum	expanded perlite	0.21	nd		nd	nd	nd	nd	0	0	nd	nd
	5.00 x 10-6 M	0	1	0	0	1	0	0	0	0	0	0	1	0	1	Solanum lycopersicum cv. Castlemart (Mutant spr-2) + MeJA + Glomus fasciculatum	expanded perlite	0.21	nd		nd	nd	nd	nd	1	1	nd	nd
	5.00 x 10-6 M	0	1	1	0	0	0	0	0	0	0	0	0	0	1	Allium sativum + JA + Glomus spp. isolate DB Gl.	peat/vermiculite (4:1)	nd	nd	No	nd	nd	nd	nd	1	1	nd	nd	Regvar et al., 1996
		0	0	0	0	1	0	0	0	0	0	0	1	0	1	Nicotiana attenuata (Mutant aslox3) + Glomus intraradices	burned sand, leek sand + cut leek roots (4:1,v : v)	Flory B1, Euflor, Munich	nd	No	nd	nd	nd	nd	1	nd	nd	nd	Riedel et al., 2008
		0	0	0	0	1	0	0	0	0	0	0	1	0	1	Nicotiana attenuata (Mutant ircoi1) + Glomus intraradices	burned sand, leek sand + cut leek roots (5:1 v : v)	Flory B1, Euflor, Munich	nd		nd	nd	nd	nd	1	nd	nd	nd
		0	0	0	0	1	0	0	0	1	0	0	0	0	1	Solanum lycopersicum cv. Castlemart (Mutant 35S::PS) + Glomus mosseae	Sand/soil (1:2 v : v)	1.27	nd	No	nd	nd	nd	nd	0.1	nd	nd	nd	Song et al., 2013
		0	0	0	0	1	0	0	0	0	0	0	1	0	1	Solanum lycopersicum cv. Castlemart (Mutant spr-2) + Glomus mosseae	Sand/soil (1:2 v : v)	1.27	nd		nd	nd	nd	nd	0	nd	nd	nd
		0	0	0	0	1	0	0	0	0	0	0	1	0	1	Solanum lycopersicum cv. Moneymaker (Mutant jai-1) + Glomus mosseae	Sand/soil (1:2 v : v)	1.27	nd		nd	nd	nd	nd	0.1	nd	nd	nd
		0	0	0	0	1	0	0	0	0	0	0	1	0	1	Solanum lycopersicum cv. Castlemart (Mutant spr-2) + Glomus mosseae	Sand/soil (1:2 v : v)	nd	56.2	No	nd	nd	nd	nd	0	nd	nd	nd	Song et al., 2014
		0	0	0	0	1	0	0	0	1	0	0	0	0	1	Solanum lycopersicum cv. Castlemart (Mutant 35S::PS) + Glomus mosseae	Sand/soil (1:2 v : v)	1.3	nd	No	nd	nd	nd	nd	0.1	nd	nd	nd	Song et al., 2015
		0	0	0	0	1	0	0	0	0	0	0	1	0	1	Solanum lycopersicum cv. Castlemart (Mutant spr-2) + Glomus mosseae	Sand/soil (1:2 v : v)	1.3	nd		nd	nd	nd	nd	0	nd	nd	nd
	0.50 x 10-6M	1	0	0	0	0	0	0	0	0	0	0	0	0	1	Cucumis sativus cv. Straight 8 + MeJA+ Glomus intraradices	sand/vermiculite/perlite (80 : 10 : 10 v : v : v)	25 kg/ha/y	nd	Yes	nd	nd	nd	nd	0.1	0.1	nd	nd	Kiers et al., 2010
	1.00 x 10-6M	1	0	0	0	0	0	0	0	0	0	0	0	0	1	Cucumis sativus cv. Straight 8 + MeJA+ Glomus intraradices	sand/vermiculite/perlite (80 : 10 : 10 v : v : v)	25 kg/ha/y	nd		nd	nd	nd	nd	0.1	0.1	nd	nd
	5.00 x 10-6M	1	0	0	0	0	0	0	0	0	0	0	0	0	1	Cucumis sativus cv. Straight 8 + MeJA+ Glomus intraradices	sand/vermiculite/perlite (80 : 10 : 10 v : v : v)	25 kg/ha/y	nd		nd	nd	nd	nd	0	0	nd	nd
	0.50 x 10-6M	1	0	0	0	0	0	0	0	0	0	0	0	0	1	Cucumis sativus cv. Straight 8 + MeJA+ Glomus intraradices	sand/vermiculite/perlite (80 : 10 : 10 v : v : v)	nd	75 kg/ha/y		nd	nd	nd	nd	1	1	nd	nd
	1.00 x 10-6M	1	0	0	0	0	0	0	0	0	0	0	0	0	1	Cucumis sativus cv. Straight 8 + MeJA+ Glomus intraradices	sand/vermiculite/perlite (80 : 10 : 10 v : v : v)	nd	75 kg/ha/y		nd	nd	nd	nd	1	0.1	nd	nd
	5.00 x 10-6M	1	0	0	0	0	0	0	0	0	0	0	0	0	1	Cucumis sativus cv. Straight 8 + MeJA+ Glomus intraradices	sand/vermiculite/perlite (80 : 10 : 10 v : v : v)	nd	75 kg/ha/y		nd	nd	nd	nd	0.1	0	nd	nd
	0.50 x 10-6M	0	1	0	0	0	0	0	0	0	0	0	0	0	1	Carica papaya +JA+ Glomus mosseae	sand/turface/soil (2 : 2 : 1 v : v : v)	nd	nd	No	nd	nd	nd	nd	0	nd	nd	nd	Ludwig-Müller et al., 2002
	0.50 x 10-6M	0	1	0	0	0	0	0	0	0	0	0	0	0	1	Carica papaya +JA+ Glomus mosseae	sand/turface/soil (2 : 2 : 1 v : v : v)	nd	nd		nd	nd	nd	nd	0	nd	nd	nd
	5.00 x 10-6M	0	1	0	0	0	0	0	0	0	0	0	0	0	1	Carica papaya +JA+ Glomus mosseae	sand/turface/soil (2 : 2 : 1 v : v : v)	nd	nd		nd	nd	nd	nd	0	nd	nd	nd
	0.50 x 10-6M	0	1	0	0	0	0	0	0	0	0	0	0	0	1	Tropaeolum majus + JA + Glomus mosseae	sand/turface/soil (2 : 2 : 1 v : v : v)	nd	nd		nd	nd	nd	nd	0	nd	nd	nd
	5.00 x 10-6M	0	1	0	0	0	0	0	0	0	0	0	0	0	1	Tropaeolum majus + JA + Glomus mosseae	sand/turface/soil (2 : 2 : 1 v : v : v)	nd	nd		nd	nd	nd	nd	0	nd	nd	nd
	0.50 x 10-6M	0	1	0	0	0	0	0	0	0	0	0	0	0	1	Tropaeolum majus + JA + Glomus mosseae	sand/turface/soil (2 : 2 : 1 v : v : v)	nd	nd		nd	nd	nd	nd	0	nd	nd	nd
	5.00 x 10-6M	0	1	0	0	0	0	0	0	0	0	0	0	0	1	Tropaeolum majus + JA + Glomus mosseae	sand/turface/soil (2 : 2 : 1 v : v : v)	nd	nd		nd	nd	nd	nd	0	nd	nd	nd
	1 x 10-6 M	1	0	0	0	0	0	0	0	0	0	0	0	0	1	Poncirus trifoliata + JA + Funneliformis mosseae	Sand	nd	nd	No	nd	nd	nd	nd	1	nd	nd	nd	Liu et al., 2016
	5 x 10-6 M	1	0	0	0	0	0	0	0	0	0	0	0	0	1	Oryza sativa cv. Nihonmasari (coleoptile photomorphogenesis 2) + Rhizophagus irregularis	Sand	nd	nd	Yes	nd	nd	nd	0.1	0.1	0.1	nd	nd	Gutjahr et al., 2015
	50 x 10-6 M	1	0	0	0	0	0	0	0	0	0	0	0	0	1	Oryza sativa cv. Nihonmasari + JA + Rhizophagus irregularis	Sand	nd	nd		nd	nd	nd	0.1	0	0	nd	nd
		0	0	0	0	1	0	0	0	0	0	0	1	0	1	Oryza sativa cv. Nihonmasari (coleoptile photomorphogenesis 2) + Rhizophagus irregularis	Sand	0.25	nd		nd	nd	nd	0.1	0.1	0.1	nd	nd
		0	0	0	0	1	0	0	0	0	0	0	1	0	1	Oryza sativa cv. Nihonmasari (coleoptile photomorphogenesis 2) + Rhizophagus irregularis	Sand	2.5	nd		nd	nd	nd	0.1	0.1	0.1	nd	nd
AUX		0	0	0	0	1	0	0	0	0	1	0	0	0	1	Solanum lycopersicum cv. Ailsa Craig (Mutant diageotropica) + Glomus clarum	sand-polystyrene (1:1)	4	n.d.	Yes	nd	nd	nd	nd	0.1	nd	nd	nd	Zsögön et al., 2008
		0	0	0	0	1	0	0	0	0	1	0	0	0	1	Solanum lycopersicum cv. Ailsa Craig (Mutant diageotropica) + Glomus clarum	sand-polystyrene (1:1)	40	n.d.		nd	nd	nd	nd	0.1	nd	nd	nd
		1	0	0	0	1	0	1	0	0	1	0	0	1	0	Solanum lycopersicum root cv. Ailsa Craig (Mutant diageotropica) + Glomus intraradices	1/2 MS medium	nd	86	Yes	nd	nd	nd	nd	0	nd	nd	nd	Hanlon and Coenen, 2010
		0	0	0	0	1	0	0	0	0	1	0	0	0	1	Solanum lycopersicum cv. Ailsa Craig (Mutant diageotropica) + Glomus intraradices	Vermiculite/acid wasche sand (1:1)	3.1	nd		nd	nd	nd	nd	0	nd	nd	nd
		0	0	0	0	1	0	1	0	0	0	1	0	1	0	Solanum lycopersicum root cv. Ailsa Craig (Mutant polycotyledon) + Glomus intraradices	1/2 MS medium	nd	86		nd	nd	nd	nd	1	1	nd	nd
		0	0	0	0	1	0	0	0	0	0	1	0	0	1	Solanum lycopersicum cv. Ailsa Craig (polycotyledon) + Glomus intraradices	Vermiculite/acid wasche sand (1:1)	3.1	nd		nd	nd	nd	nd	0	nd	nd	nd
		0	0	0	0	1	0	0	0	0	0	0	1	0	1	Pisum sativum cv. Torsdag (Mutant bushy) + Glomus intraradices	Dolerite chips/vermiculite (1 : 1 v: v)	1.55	nd	No	nd	nd	nd	nd	0	0	0.1	nd	Foo, 2013
		0	0	0	0	1	0	0	0	1	0	0	0	0	1	Nicotiana tabacum cv. Xanthi (Mutant GH3:GUS) + Glomus intraradices	expanded clay	n.d.	nd	No	nd	nd	nd	nd	0.1	0.01	nd	nd	Jentschel et al., 2007
	1.00 x 10-10 M	1	0	0	0	0	0	0	0	0	0	0	0	0	1	Medicago truncatola cv. Jemalong + 2,4-D + Rhizophagus irregularis	Oil-Dri US special substrate	0.25	nd	No	nd	nd	nd	nd	1	1	nd	nd	Etemadi et al., 2014
	1.00 x 10-10 M	1	0	0	0	0	0	0	0	0	0	0	0	0	1	Solanum lycopersicum cv. Micro-Tom + 2,4-D + Rhizophagus irregularis	Oil-Dri US special substrate	0.25	nd		nd	nd	nd	nd	1	1	nd	nd
	1.00 x 10-10 M	1	0	0	0	0	0	0	0	0	0	0	0	0	1	Oryza sativa cv. Japonica + 2,4-D + Rhizophagus irregularis	Oil-Dri US special substrate	0.25	nd		nd	nd	nd	nd	0	1	nd	nd
		0	0	0	0	1	0	0	0	0	1	0	0	0	1	Solanum lycopersicum cv. Micro-Tom (Mutant microRNA393) + Rhizophagus irregularis	Oil-Dri US special substrate	0.25	nd		nd	nd	nd	nd	0	0	0	nd
		0	0	0	0	1	0	0	0	0	1	0	0	0	1	Medicago truncatola cv. Jemalong (Mutant microRNA393) + Rhizophagus irregularis	Oil-Dri US special substrate	0.25	nd		nd	nd	nd	nd	nd	nd	0	nd
		0	0	0	0	1	0	0	0	0	1	0	0	0	1	Oryza sativa cv. Japonica (Mutant microRNA393) + Rhizophagus irregularis	Oil-Dri US special substrate	0.25	nd		nd	nd	nd	nd	nd	nd	0	nd
	9.84 x 10-3 M	1	0	0	0	0	0	0	0	0	0	0	0	0	1	Citrus aurantium + IBA + Glomus intraradices	Sand/perlite/peat (3 : 2 : 1 v : v : v)	nd	nd	No	nd	nd	nd	nd	1	1	nd	nd	Dutra et al., 1996
	9.84 x 10-3 M	1	0	0	0	0	0	0	0	0	0	0	0	0	1	Citrus sinensis cv Carrizo+ IBA + Glomus intraradices	Sand/perlite/peat (3 : 2 : 1 v : v : v)	nd	nd		nd	nd	nd	nd	0.1	1	nd	nd
		0	0	0	0	0	1	0	0	0	0	0	0	0	1	Poncirus trifoliata + P-Chlorophenoxyisobutyric acid + Funneliformis mosseae	soil	nd	nd	No	nd	nd	nd	0	0	nd	nd	nd	Liu et al., 2014
	5.54 x 10-5 M	1	0	0	0	0	0	0	0	0	0	0	0	0	1	Dalbergia sissoo + IAA + Glomus fasciculatum	soil	0.25	nd	No	nd	nd	nd	nd	0.1	nd	nd	nd	Niranjan et al., 2007
	2.77 x 10-4 M	1	0	0	0	0	0	0	0	0	0	0	0	0	1	Dalbergia sissoo + IAA + Glomus fasciculatum	soil	0.25	nd		nd	nd	nd	nd	0.1	nd	nd	nd
	5.44 x 10-4 M	1	0	0	0	0	0	0	0	0	0	0	0	0	1	Dalbergia sissoo + IAA + Glomus fasciculatum	soil	0.25	nd		nd	nd	nd	nd	1	nd	nd	nd
	8.31 x 10-4 M	1	0	0	0	0	0	0	0	0	0	0	0	0	1	Dalbergia sissoo + IAA + Glomus fasciculatum	soil	0.25	nd		nd	nd	nd	nd	1	nd	nd	nd
	1.11 x 10-3 M	1	0	0	0	0	0	0	0	0	0	0	0	0	1	Dalbergia sissoo + IAA + Glomus fasciculatum	soil	0.25	nd		nd	nd	nd	nd	1	nd	nd	nd
	1.39 x 10-3 M	1	0	0	0	0	0	0	0	0	0	0	0	0	1	Dalbergia sissoo + IAA + Glomus fasciculatum	soil	0.25	nd		nd	nd	nd	nd	1	nd	nd	nd
	1.43 x 10-3 M	1	0	0	0	0	0	1	0	0	0	0	0	1	0	Daucus carota + IAA + Rhizophagus irregularis	M medium	1.56	nd	No	nd	nd	nd	nd	0	nd	nd	0	Mohan Raj et al., 2016
	2.85 x 10-3 M	1	0	0	0	0	0	1	0	0	0	0	0	1	0	Daucus carota + IAA + Rhizophagus irregularis	M medium	1.56	nd		nd	nd	nd	nd	0	nd	nd	0
	5.71 x 10-3 M	1	0	0	0	0	0	1	0	0	0	0	0	1	0	Daucus carota + IAA + Rhizophagus irregularis	M medium	1.56	nd		nd	nd	nd	nd	0	nd	nd	0
	1.23 x 10-3 M	1	0	0	0	0	0	1	0	0	0	0	0	1	0	Daucus carota + IBA + Rhizophagus irregularis	M medium	1.56	nd		nd	nd	nd	nd	0	nd	nd	0
	2.46 x 10-3 M	1	0	0	0	0	0	1	0	0	0	0	0	1	0	Daucus carota + IBA + Rhizophagus irregularis	M medium	1.56	nd		nd	nd	nd	nd	0.1	nd	nd	0.1
	4.92 x 10-3 M	1	0	0	0	0	0	1	0	0	0	0	0	1	0	Daucus carota + IBA + Rhizophagus irregularis	M medium	1.56	nd		nd	nd	nd	nd	0	nd	nd	0
	IAA: 0.29 x 10-3 M + IBA: 0.25 x 10-3 M	1	0	0	0	0	0	1	0	0	0	0	0	1	0	Daucus carota + IAA + IBA + Rhizophagus irregularis	M medium	1.56	nd		nd	nd	nd	nd	0	nd	nd	0
	IAA: 1.43 x 10-3 M + IBA: 1.23 x 10-3 M	1	0	0	0	0	0	1	0	0	0	0	0	1	0	Daucus carota + IAA + IBA + Rhizophagus irregularis	M medium	1.56	nd		nd	nd	nd	nd	0	nd	nd	0
	IAA: 2.85 x 10-3 M + IBA: 2.46 x 10-3 M	1	0	0	0	0	0	1	0	0	0	0	0	1	0	Daucus carota + IAA + IBA + Rhizophagus irregularis	M medium	1.56	nd		nd	nd	nd	nd	0	nd	nd	0
	2.90 x 10-4 M	0	0	0	0	0	0	0	1	0	0	0	0	1	0	Axenic + IAA + Glomus clarum	MS modified (E medium)	37	nd	No	0	0	nd	nd	nd	nd	nd	nd	Fernández Suárez et al., 2015
	4.00 x 10-4 M	0	0	0	0	0	0	0	1	0	0	0	0	1	0	Axenic + IAA + Glomus clarum	MS modified (E medium)	37	nd		0	0	nd	nd	nd	nd	nd	nd
	1.00 x 10-6 M	1	0	0	0	0	0	0	0	0	0	0	0	0	1	Poncirus trifoliata + IBA + Funneliformis mosseae	Sand	nd	nd	No	nd	nd	nd	nd	1	nd	nd	nd	Liu et al., 2016
CK		0	0	0	0	1	0	0	0	1	0	0	0	0	1	Pisum sativum cv. Sparkle (Mutant E151) + Rhizophagus irregulare	Turface®:vermiculite (1:1)	1	nd	No	nd	nd	nd	1	1	1	nd	nd	Jones et al., 2015
		0	0	0	0	1	0	0	0	0	1	0	0	0	1	Solanum lycopersicum cv. Micro-Tom (bushy root) + Glomus clarum	sand-polystyrene (1:1)	4	nd	Yes	nd	nd	nd	nd	0.1	nd	nd	nd	Zsögön et al., 2008
		0	0	0	0	1	0	0	0	0	1	0	0	0	1	Solanum lycopersicum cv. Micro-Tom (bushy root) + Glomus clarum	sand-polystyrene (1:1)	40	nd		nd	nd	nd	nd	0.1	nd	nd	nd
		0	0	0	0	1	0	0	0	0	0	0	1	0	1	Nicotiana tabacum cv. Samsun NN (Mutant W6:CKX1) + Rhizoglomus irregularis	soil/sand (1:1)	nd	69	No	nd	nd	nd	nd	0.1	0.1	nd	nd	Cosme et al., 2016
		0	0	0	0	1	0	0	0	0	0	0	1	0	1	Nicotiana tabacum cv. Samsun NN (Mutant 35S:CKX1) + Rhizoglomus irregularis	soil/sand (1:1)	nd	69		nd	nd	nd	nd	0	0	nd	nd
		0	0	0	0	1	0	0	0	0	0	0	1	0	1	Nicotiana tabacum cv. Samsun NN (Mutant 35S:CKX2) + Rhizoglomus irregularis	soil/sand (1:1)	nd	69		nd	nd	nd	nd	0.1	0.1	nd	nd
		0	0	0	0	1	0	0	0	0	0	0	1	0	1	Nicotiana tabacum cv. Samsun NN (Mutant 35S:CKX2) + Rhizoglomus irregularis	Sand	8 to 16	nd	Yes	nd	nd	nd	nd	1	0.1	nd	nd	Cosme & Wurst, 2013
	1.10 x 10-9 M	0	1	0	0	0	0	0	0	0	0	0	0	0	1	Punica granatum + 6-benzylaminopurine + Rhizophagus irregularis	Perlite/soil (3 : 1 v : v)	8.55	nd	No	nd	nd	nd	nd	0	0.1	nd	nd	Bompadre et al., 2015
	0.50 x 10-3 M	0	1	0	0	0	0	0	0	0	0	0	0	0	1	Vigna radiata cv. 210 + Kinetin + Glomus clarum	soil	21	nd	No	nd	nd	nd	nd	0.1	0.1	nd	nd	Rabie, 2005
	1.40 x 10-4 M	0	0	0	0	0	0	0	1	0	0	0	0	1	0	Axenic + Kinetin riboside + Glomus clarum	MS modified (E medium)	37	nd	No	1	0.1	nd	nd	nd	nd	nd	nd	Fernández Suárez et al., 2015
	2.00 x 10-4 M	0	0	0	0	0	0	0	1	0	0	0	0	1	0	Axenic + Kinetin riboside + Glomus clarum	MS modified (E medium)	37	nd		1	1	nd	nd	nd	nd	nd	nd
	1.00 x 10-7 M	1	0	0	0	0	0	0	0	0	0	0	0	0	1	Lablab purpureus + Kinetin + "mycorrhizal inoculum"	Sand/loam (1 : 1 v : v)	15.5	nd	No	nd	nd	nd	nd	0.1	nd	nd	nd	Xie et al., 1998
		0	0	0	0	1	0	1	0	0	0	0	1	0	1	Medicago truncatola (Mutant cre1-1) + Gigaspora margarita	agar/water (0.6%)	nd	nd	No	nd	nd	nd	nd	0.1	0.1	0.1	nd	Laffont et al., 2015
		0	0	0	0	1	0	1	0	0	0	0	1	0	1	Medicago truncatola (Mutant cre1-2) + Gigaspora margarita	agar/water (0.6%)	nd	nd		nd	nd	nd	nd	0.1	0.1	0.1	nd
SA	5.00 x 10-4 M	1	0	0	0	0	0	0	0	0	0	0	0	0	1	Solanum lycopersicum cv. Ontario 7710 + SA + Glomus etunicatum	nd	nd	nd	No	nd	nd	nd	nd	0	nd	nd	nd	Özgönen et al., 2001
	1.00 x 10-3 M	1	0	0	0	0	0	0	0	0	0	0	0	0	1	Solanum lycopersicum cv. Ontario 7710 + SA + Glomus etunicatum	nd	nd	nd		nd	nd	nd	nd	0	nd	nd	nd
	5.00 x 10-4 M	0	0	1	0	0	0	0	0	0	0	0	0	0	1	Oryza sativa cv. Thainato + SA + Glomus mossae	sand, vermiculite, peat (50:50:15)	40	nd	No	nd	nd	nd	0.1	0	nd	nd	nd	Blilou et al., 2000
	1 .00 x 10-3 M	0	0	1	0	1	0	0	0	0	0	0	0	0	1	Oryza sativa cv. Thainato + SA + Glomus mossae	sand, vermiculite, peat (50:50:15)	40	nd		nd	nd	nd	0.1	0	nd	nd	nd
	1.50 x 10-3 M	0	0	1	0	1	0	0	0	0	0	0	0	0	1	Oryza sativa cv. Thainato + SA + Glomus mossae	sand, vermiculite, peat (50:50:15)	40	nd		nd	nd	nd	0.1	0	nd	nd	nd
		0	0	0	0	1	0	0	0	1	0	0	0	0	1	Nicotiana tabacum cv. Samsun NN (Mutant CSA) + Glomus mosseae	sand, TurFace, soil (1:1:1)	n.d.	nd	No	nd	nd	nd	nd	0	nd	nd	nd	Herrera Medina et al., 2003
		0	0	0	0	1	0	0	0	0	0	0	1	0	1	Nicotiana tabacum cv. Xanthi-nc (Mutant NahG) + Glomus intraradices	sand, TurFace, soil (1:1:1)	n.d.	nd		nd	nd	nd	nd	1	nd	nd	nd
		0	0	0	0	1	0	0	0	1	0	0	0	0	1	Nicotiana tabacum cv. Samsun NN (Mutant CSA) + Glomus mosseae	sand, TurFace, soil (1:1:1)	n.d.	nd		nd	nd	nd	nd	0	nd	nd	nd
		0	0	0	0	1	0	0	0	0	0	0	1	0	1	Nicotiana tabacum cv. Xanthi-nc (Mutant NahG) + Glomus intraradices	sand, TurFace, soil (1:1:1)	n.d.	nd		nd	nd	nd	nd	1	1	nd	nd
	0.50 x 10-6 M	0	1	0	0	0	0	0	0	0	0	0	0	0	1	Carica papaya + SA + Glomus mosseae	sand/turface/soil (2 : 2 : 1 v : v : v)	nd	nd	No	nd	nd	nd	nd	0.1	nd	nd	nd	Ludwig-Müller et al., 2002
	5.00 x 10-6 M	0	1	0	0	0	0	0	0	0	0	0	0	0	1	Carica papaya + SA + Glomus mosseae	sand/turface/soil (2 : 2 : 1 v : v : v)	nd	nd		nd	nd	nd	nd	0.1	nd	nd	nd
	0.50 x 10-6 M	0	1	0	0	0	0	0	0	0	0	0	0	0	1	Tropaeolum majus + SA + Glomus mosseae	sand/turface/soil (2 : 2 : 1 v : v : v)	nd	nd		nd	nd	nd	nd	0.1	nd	nd	nd
	5.00 x 10-6 M	0	1	0	0	0	0	0	0	0	0	0	0	0	1	Tropaeolum majus + SA + Glomus mosseae	sand/turface/soil (2 : 2 : 1 v : v : v)	nd	nd		nd	nd	nd	nd	0.1	nd	nd	nd
	0.50 x 10-6 M	0	1	0	0	0	0	0	0	0	0	0	0	0	1	Cucumis sativus +SA+ Glomus mosseae	sand/turface/soil (2 : 2 : 1 v : v : v)	nd	nd		nd	nd	nd	nd	0.1	nd	nd	nd
	5.00 x 10-6 M	0	1	0	0	0	0	0	0	0	0	0	0	0	1	Cucumis sativus +SA+ Glomus mosseae	sand/turface/soil (2 : 2 : 1 v : v : v)	nd	nd		nd	nd	nd	nd	0.1	nd	nd	nd
	2.50 x 10-4 M	0	0	1	0	0	0	0	0	0	0	0	0	0	1	Linum usitatissimum + Native AMF	soil	4.5	nd	No	nd	nd	nd	nd	0.1	nd	nd	nd	Ansari et al., 2016
	2.50 x 10-4 M	0	0	1	0	0	0	0	0	0	0	0	0	0	1	Linum usitatissimum + Native AMF + Rhizophagus intraradices	soil	4.5	nd		nd	nd	nd	nd	1	nd	nd	nd
	2.50 x 10-4 M	0	0	1	0	0	0	0	0	0	0	0	0	0	1	Linum usitatissimum + Native AMF + Funneliformis mosseae	soil	4.5	nd		nd	nd	nd	nd	0.1	nd	nd	nd
	7.24 x 10-6M	1	0	0	0	0	0	0	0	0	0	0	0	0	1	Phaseolus vulgaris cv. Carioca 80-SH + SA + Glomus intraradices	Sand/Vermiculite (3 : 1 v : v)	4.55	nd	Yes	nd	nd	nd	nd	0.1	nd	nd	nd	Costa et al., 2000
	7.24 x 10-6M	1	0	0	0	0	0	0	0	0	0	0	0	0	1	Phaseolus vulgaris cv. Carioca 80-SH + SA + Glomus intraradices	Sand/Vermiculite (3 : 1 v : v)	34.14	nd		nd	nd	nd	nd	0	nd	nd	nd
	7.24 x 10-6M	1	0	0	0	0	0	0	0	0	0	0	0	0	1	Phaseolus vulgaris cv. Carioca 80-SH + SA + Glomus intraradices	Sand/Vermiculite (3 : 1 v : v)	4.55	nd		nd	nd	nd	nd	0	nd	nd	nd
	7.24 x 10-6M	1	0	0	0	0	0	0	0	0	0	0	0	0	1	Phaseolus vulgaris cv. Carioca 80-SH + SA + Glomus intraradices	Sand/Vermiculite (3 : 1 v : v)	34.14	nd		nd	nd	nd	nd	0	nd	nd	nd
	5 x 10-4M	0	0	1	0	0	0	0	0	0	0	0	0	0	1	Cicer arietinum cv PBG5 + Rhizophagus intraradices	Sand/soil (1 : 1 v : v)	10	nd	No	nd	nd	nd	nd	1	1	nd	nd	Garg and Bharti, 2018
	5 x 10-4M	0	0	1	0	0	0	0	0	0	0	0	0	0	1	Cicer arietinum cv BG256 + Rhizophagus intraradices	Sand/soil (1 : 1 v : v)	10	nd		nd	nd	nd	nd	1	1	nd	nd
SL		0	0	0	0	0	0	0	1	0	0	0	0	1	0	Axenic + Gigaspora margarita	Phytagel gel	n.d.	n.d.	No	nd	nd	1	nd	nd	nd	nd	nd	Akiyama et al., 2005
	1-1.106 pg/disc	0	0	0	0	0	0	0	1	0	0	0	0	1	0	Axenic + Gigaspora margarita	Phytagel gel	n.d.	n.d.	No	nd	nd	1	nd	nd	nd	nd	nd	Akiyama et al., 2010
	1.00 x 10-7 M	0	0	0	0	0	0	0	1	0	0	0	0	1	0	Axenic + Gigaspora rosea	M medium	37	nd	No	1	1	1	nd	nd	nd	nd	nd	Besserer et al., 2006
	1.00 x 10-8 M	0	0	0	0	0	0	0	1	0	0	0	0	1	0	Axenic + Gigaspora rosea	M medium	37	nd	No	nd	1	nd	nd	nd	nd	nd	nd	Besserer et al., 2009
		0	0	0	0	1	0	0	0	0	0	0	1	0	1	Solanum lycopersicum cv. Craigella (Mutant 3 SlCCD8) + Glomus intraradices	Sterilized sand/soil (4:1)	0.016	nd	No	nd	nd	nd	nd	0	nd	nd	nd	Kohlen et al., 2012
		0	0	0	0	1	0	0	0	0	0	0	1	0	1	Solanum lycopersicum cv. M82 (Mutant sl-ORT1s) + Glomus intraradices	nd	nd	nd	No	nd	nd	nd	nd	0	nd	nd	nd	Koltai et al., 2010
		0	0	0	0	0	0	0	1	0	0	0	0	1	0	Axenic GR24 + Glomus intraradices	Steril water	0	nd		nd	nd	nd	1	nd	nd	nd	nd
		0	0	0	0	1	0	0	0	0	0	0	1	0	1	Pisum sativum cv. Parvus (Mutant ccd8) + Gigaspora gigantea	nd	nd	nd	No	nd	nd	nd	nd	0	nd	nd	nd	Gomez-Roldan et al., 2008
	1.00 x 10-8 M	nd	nd	0	0	0	0	0	0	0	0	0	0	0	1	Pisum sativum + GR24 + Gigaspora gigantea	nd	nd	nd		nd	nd	nd	nd	0.1	nd	nd	nd
	1.00 x 10-8 M	nd	nd	0	0	1	0	0	0	0	0	0	1	0	1	Pisum sativum cv. Parvus (Mutant ccd8) + GR24 + Gigaspora gigantea	nd	nd	nd		nd	nd	nd	nd	1	nd	nd	nd
	1.00 x 10-7 M	0	0	0	0	0	0	0	1	0	0	0	0	1	0	GR24 + Gigaspora gigantea	M medium	37	nd		nd	nd	1	nd	nd	nd	nd	nd
	1.00 x 10-7 M	0	0	0	0	0	0	0	1	0	0	0	0	1	0	GR24 + Gigaspora rosea	M medium	37	nd	No	nd	nd	1	nd	nd	nd	nd	nd	Balzergue et al., 2011
	1.00 x 10-8 M	1	0	0	0	0	0	0	0	0	0	0	0	0	1	Pisum sativum cv. Terese + GR24 + Gigaspora rosea, Glomus intraradices	Sterilized sharred clay	0.23	nd		nd	nd	nd	nd	1	nd	nd	nd
	1.00 x 10-8 M	1	0	0	0	0	0	0	0	0	0	0	0	0	1	Pisum sativum cv. Terese + GR24 + Gigaspora rosea, Glomus intraradices	Sterilized sharred clay	23	nd		nd	nd	nd	nd	0.1	nd	nd	nd
		0	0	0	0	1	0	0	0	0	0	0	1	0	1	Pisum sativum cv. Parvus (Mutant ccd8) + Glomus intraradices	soil/sand (1:1)	10	nd	No	nd	nd	nd	nd	0	nd	nd	nd	Illana et al., 2011
	1.00 x 10-9 M	1	0	0	0	1	0	0	0	0	0	0	1	0	1	Pisum sativum cv. Parvus (Mutant ccd8) + GR24 + Glomus intraradices	soil/sand (1:1)	10	nd		nd	nd	nd	nd	1	nd	nd	nd
		0	0	0	0	1	0	0	0	0	0	0	1	0	1	Pisum sativum cv. Parvus (Mutant line rms4) + Glomus intraradices	dolerite chips, vermiculite (1:1)	1.56	nd	Yes	nd	nd	nd	nd	0	0	nd	nd	Foo et al., 2013
		0	0	0	0	1	0	0	0	0	0	0	1	0	1	Pisum sativum cv. Parvus (Mutant line rms2) + Glomus intraradices	dolerite chips, vermiculite (1:1)	1.56	nd		nd	nd	nd	nd	0.1	0.1	nd	nd
		0	0	0	0	1	0	0	0	0	0	0	1	0	1	Pisum sativum cv. Parvus (Mutant line ccd8) + Glomus intraradices	dolerite chips, vermiculite (1:1)	1.56	nd		nd	nd	nd	nd	0	0	nd	nd
		0	0	0	0	1	0	0	0	0	0	0	1	0	1	Pisum sativum cv. Parvus (Mutant line ccd8) + Glomus intraradices	dolerite chips, vermiculite (1:1)	nd	160		nd	nd	nd	nd	0	0	nd	nd
		0	0	0	0	1	0	0	0	0	0	0	1	0	1	Pisum sativum cv. Parvus (Mutant line rms4) + Glomus intraradices	dolerite chips, vermiculite (1:1)	nd	160		nd	nd	nd	nd	0	0	nd	nd
		0	0	0	0	1	0	0	0	0	0	0	1	0	1	Pisum sativum cv. Parvus (Mutant line ccd8) + Glomus intraradices	Dolerite chips/vermiculite (1 : 1 v: v)	1.56	nd	No	nd	nd	nd	nd	0	0	nd	nd	Foo, 2013
	2.00 x 10-8 M	1	0	0	0	0	0	0	0	0	0	0	0	0	1	Pisum sativum cv. Parvus + GR24 + Glomus intraradices	Dolerite chips/vermiculite (1 : 1 v: v)	1.56	nd		nd	nd	nd	nd	1	1	nd	nd
	2.00 x 10-8 M	1	0	0	0	1	0	0	0	0	0	0	1	0	1	Pisum sativum cv. Parvus (Mutant ccd8) + GR24 + Glomus intraradices	Dolerite chips/vermiculite (1 : 1 v: v)	1.56	nd		nd	nd	nd	nd	1	1	nd	nd
		0	0	0	0	1	0	0	0	0	0	0	1	0	1	Solanum lycopersicum cv. MicroTom (Mutant Sl-IAA27) + Rhizophagus irregularis	Oil-Dri US special substrat	0.23	nd	No	nd	nd	nd	nd	0	0	nd	nd	Guillotin et al., 2017
	1.00 x 10-7 M	1	0	0	0	0	0	0	0	0	0	0	0	0	1	Solanum lycopersicum cv. MicroTom + GR24 + Rhizophagus irregularis	Oil-Dri US special substrat	0.23	nd		nd	nd	nd	nd	0.1	0.1	nd	nd
	1.00 x 10-7 M	1	0	0	0	1	0	0	0	0	0	0	1	0	1	Solanum lycopersicum cv. MicroTom (Mutant Sl-IAA27) + GR24 + Rhizophagus irregularis	Oil-Dri US special substrat	0.23	nd		nd	nd	nd	nd	1	1	nd	nd
		0	0	0	0	1	0	0	0	0	1	0	0	0	1	Oryza sativa cv. Shiokari (Mutant d3-1) + Glomus intraradices	sterile vermiculite	31.2	nd	No	nd	nd	nd	0.1	0.1	0	nd	nd	Yoshida et al., 2012
		0	0	0	0	1	0	0	0	0	1	0	0	0	1	Oryza sativa cv. Shiokari (Mutant d14-1) + Glomus intraradices	sterile vermiculite	31.2	nd		nd	nd	nd	nd	0.1	1	nd	nd
		0	0	0	0	1	0	0	0	0	0	0	1	0	1	Oryza sativa cv. Shiokari (Mutant d17-1) + Glomus intraradices	sterile vermiculite	31.2	nd		nd	nd	nd	nd	0.1	0.1	nd	nd
		0	0	0	0	1	0	0	0	0	1	0	0	0	1	Oryza sativa cv. Shiokari (Mutant d3-2) + Gigaspora margarita	sterile vermiculite	31.2	nd		nd	nd	nd	nd	0	0	nd	nd
		0	0	0	0	1	0	0	0	0	1	0	0	0	1	Oryza sativa cv. Shiokari (Mutant d14-1) + Gigaspora margarita	sterile vermiculite	31.2	nd		nd	nd	nd	nd	0.1	0.1	nd	nd
		0	0	0	0	1	0	0	0	0	0	0	1	0	1	Oryza sativa cv. Shiokari (Mutant d17-1)+ Gigaspora margarita	sterile vermiculite	31.2	nd		nd	nd	nd	nd	0	0	nd	nd
		0	0	0	0	1	0	0	0	0	1	0	0	0	1	Oryza sativa cv. Nipponbare (Mutant d3-2 and D3-3) + Glomus intraradices	sterile vermiculite	31.2	nd		nd	nd	nd	nd	0	0	nd	nd
	1.00 x 10-8 M	1	0	0	0	0	0	0	0	0	0	0	0	0	0	Oryza sativa cv. Shiokari + 2′-epi-5-deoxystrigol + Glomus intraradices	sterile vermiculite	31.2	nd		nd	nd	nd	nd	0.1	0.1	nd	nd
	1.00 x 10-8 M	1	0	0	0	1	0	0	0	0	1	0	0	0	1	Oryza sativa cv. Shiokari (Mutant d3-1) + 2′-epi-5-deoxystrigol + Glomus intraradices	sterile vermiculite	31.2	nd		nd	nd	nd	nd	0.1	0.1	nd	nd
	1.00 x 10-8 M	1	0	0	0	1	0	0	0	0	1	0	0	0	1	Oryza sativa cv. Shiokari (Mutant d14-1) + 2′-epi-5-deoxystrigol + Glomus intraradices	sterile vermiculite	31.2	nd		nd	nd	nd	nd	0.1	0.1	nd	nd
	1.00 x 10-8 M	1	0	0	0	1	0	0	0	0	0	0	1	0	1	Oryza sativa cv. Shiokari (Mutant d10-1) + 2′-epi-5-deoxystrigol + Glomus intraradices	sterile vermiculite	31.2	nd		nd	nd	nd	nd	1	1	nd	nd
	1.00 x 10-8 M	1	0	0	0	1	0	0	0	0	0	0	1	0	1	Oryza sativa cv. Shiokari (Mutant d17-1) + 2′-epi-5-deoxystrigol + Glomus intraradices	sterile vermiculite	31.2	nd		nd	nd	nd	nd	1	1	nd	nd
	1.00 x 10-7 M	1	0	0	0	1	0	0	0	0	0	0	1	0	1	Oryza sativa cv. Shiokari + 2′-epi-5-deoxystrigol + Glomus margarita	sterile vermiculite	31.2	nd		nd	nd	nd	nd	0.1	nd	nd	nd
	1.00 x 10-7 M	1	0	0	0	1	0	0	0	0	0	0	1	0	1	Oryza sativa cv. Shiokari (Mutant d3-1) + 2′-epi-5-deoxystrigol + Glomus margarita	sterile vermiculite	31.2	nd		nd	nd	nd	nd	0.1	nd	nd	nd
	1.00 x 10-7 M	1	0	0	0	1	0	0	0	0	0	0	1	0	1	Oryza sativa cv. Shiokari (Mutant d14-1) + 2′-epi-5-deoxystrigol + Glomus margarita	sterile vermiculite	31.2	nd		nd	nd	nd	nd	0.1	nd	nd	nd
		1	0	0	0	1	0	0	0	0	0	0	1	0	1	Oryza sativa cv. Shiokari (Mutant d10-1) + 2′-epi-5-deoxystrigol + Glomus margarita	sterile vermiculite	31.2	nd		nd	nd	nd	nd	1	nd	nd	nd
	1.00 x 10-7 M	1	0	0	0	1	0	0	0	0	0	0	1	0	1	Oryza sativa cv. Shiokari (Mutant d17-1) + 2′-epi-5-deoxystrigol + Glomus margarita	sterile vermiculite	31.2	nd		nd	nd	nd	nd	1	nd	nd	nd
		0	0	0	0	1	0	0	0	0	0	0	1	0	1	Oryza sativa cv. Shiokari (Mutant d10-2) + Rhizophagus irregularis	Tuff loam, weathered volcanic lapillus, granular potting soil with nutrients (6:2:1)	nd	nd	No	nd	nd	nd	0	0	0.1	nd	nd	Kobae et al., 2018
		0	0	0	0	1	0	0	0	0	0	0	1	0	1	Oryza sativa cv. Shiokari (Mutant d17-2) + Rhizophagus irregularis	Tuff loam, weathered volcanic lapillus, granular potting soil with nutrients (6:2:1)	nd	nd		nd	nd	nd	0	0	0.1	nd	nd
		0	0	0	0	1	0	0	0	0	0	0	1	0	1	Oryza sativa (d10-2 d17-2) + Rhizophagus irregularis	Tuff loam, weathered volcanic lapillus, granular potting soil with nutrients (6:2:1)	nd	nd		nd	nd	nd	0	0	0.1	nd	nd
		0	0	0	0	1	0	0	0	0	0	0	1	0	1	Petunia hybrida (Mutant pdr-1) + Gigaspora margarita, Glomus intraradices	n.d.	nd	nd	No	nd	nd	nd	nd	0	n.d.	nd	nd	Kretzschmar et al., 2012
	nd	1	0	0	0	0	0	0	1	0	0	0	0	1	0	Axenic + GR24 + Gigaspora margarita	n.d.	nd	nd		nd	nd	1	nd	nd	n.d.	nd	nd
		0	0	0	0	1	0	0	0	0	0	0	1	0	1	Solanum lycopersicum cv. M82 (Mutant CCD7) + Glomus intraradices	n.d.	nd	nd	No	nd	nd	nd	nd	0.1	0	nd	nd	Vogel et al., 2010
	1.00 x 10-8 M	1	0	0	0	0	0	0	0	0	0	0	0	0	1	Petunia hybrida + GR24 + Glomus intraradices	Sand/soil (3 : 1 v : v)	0.93	nd	Yes	nd	nd	nd	nd	0.1	0.1	nd	nd	Breuillin et al., 2010
		0	0	0	0	1	0	0	0	0	0	0	1	0	1	Petunia hybrida (Mutant Dad1) + Glomus intraradices	Sand/soil (3 : 1 v : v)	0.93	nd		nd	nd	nd	nd	0	0	nd	nd
	1.00 x 10-8 M	1	0	0	0	1	0	0	0	0	0	0	1	0	1	Petunia hybrida (Mutant Dad1) + GR24 + Glomus intraradices	Sand/soil (3 : 1 v : v)	0.93	nd		nd	nd	nd	nd	1	0.1	nd	nd
	1.00 x 10-8 M	1	0	0	0	0	0	0	0	0	0	0	0	0	1	Petunia hybrida + GR24 + Glomus intraradices	Sand/soil (3 : 1 v : v)	nd	155		nd	nd	nd	nd	0.1	0.1	nd	nd
	1.00 x 10-8 M	1	0	0	0	0	0	0	0	0	0	0	0	0	1	Petunia hybrida + GR24 + Glomus intraradices	Sand/soil (3 : 1 v : v)	nd	155		nd	nd	nd	nd	0.1	0.1	nd	nd
BR		0	0	0	0	1	0	0	0	0	0	0	1	0	1	Solanum lycopersicum cv. Craigella (Mutant DWARF) + Rhizophagus irregularis	sand-vermiculite (1:1)	5	nd		nd	nd	nd	nd	0	0	nd	nd	Bitterlich et al., 2014a
		0	0	0	0	1	0	0	0	0	0	0	1	0	1	Oryza sativa cv. Nipponbare (Mutant brd2-1) + Rhizophagus irregularis	sand-vermiculite (1:1)	5	nd	No	nd	nd	nd	nd	0	0	nd	nd	Bitterlich et al., 2014b
		0	0	0	0	1	0	0	0	0	0	0	1	0	1	Pisum sativum cv. Torsdag (Mutant lkb) + Glomus intraradices	dolerite chips, vermiculite	1	nd	No	nd	nd	nd	nd	0.1	0.1	nd	nd	Foo et al., 2013a
		0	0	0	0	1	0	0	0	0	0	0	1	0	1	Pisum sativum cv. Torsdag (Mutant lk) + Rhizophagus irregularis	dolerite chips, vermiculite	1	nd	No	nd	nd	nd	nd	0	0	nd	nd	Foo et al., 2016
	5.00 x 10-6 M	0	1	0	0	0	0	0	0	0	0	0	0	0	1	Triticum aestivum cv. Pishtc + 24-epibrassinolide + Glomus mosseae	peat/soil mixed with perlite ( 2 : 1 v : v)	nd	nd	No	nd	nd	nd	nd	1	nd	nd	nd	Tofighi et al., 2017

## Sheet: Hormones produced by AMF
Hormone/hormone substance-like	Produced by AMF	R.irregulare genome survey	Reference
GA	1	nd	Strzelczyk and Pokojska-Burdziej, 1984; Barea and Azcón-Aguilar, 1982
ABA	1	nd	Esch et al., 1994
AUX	1	0	Auxin like found in Barea and Azcón-Aguilar, 1982; IAA but not IBA in mycorrhizal spores: Ludwig-Müller et al, 1997; Barea, 1986; No IBA, IAA and PAA detected in hypha: Jentschel et al., 2006; AUX biosynthesis genes were not found, Tisserant et al., 2013.
JA	nd	nd
SA	nd	nd
SL	nd	nd
BR	nd	nd
CK	1	nd	Barea and Azcón-Aguilar, 1982
ET	nd	nd

## Sheet: References
Akiyama, K., Matsuzaki, K. I., Hayashi, H. (2005). Plant sesquiterpenes induce hyphal branching in arbuscular mycorrhizal fungi. Nature 435, 824-827
Akiyama, K., Ogasawara, S., Ito, S., Hayashi, H. (2010). Structural requirements of strigolactones for hyphal branching in AM fungi. Plant Cell Physiol. 51, 1104-17.
Ansari, A., Razmjoo, J., Karimmojeni, H. (2016). Mycorrhizal colonization and seed treatment with salicylic acid to improve physiological traits and tolerance of flaxseed (Linum usitatissimum L.) plants grown under drought stress. Acta Physiol Plant 38, 34.
Azcón-Aguilar, C., Rodríguez-Navarro, D.N., Barea, J.M. (1981). Effects of ethrel on the formation and responses to VA mycorrhiza in Medicago and Triticum. Plant and Soil 60, 461-468.
Balzergue, C., Puech-Pagès, V., Bécard, G., Rochange, S.F. (2011). The regulation of arbuscular mycorrhizal symbiosis by phosphate in pea involves early and systemic signalling events. J. Exp. Bot. 62, 1049–1060.
Barea J.M., and Azcón-Aguilar C. (1982). Production of Plant Growth-Regulating Substances by the Vesicular-Arbuscular Mycorrhizal Fungus Glomus mosseae. Appl. Environ. Microbiol. 43, 810-813.
Barea, J.M. (1986). “Importance of hormones and root exudates in mycorrhizal phenomena.” in V. Physiological and Genetical aspects of Mycorrhizae, eds. V. Gianinazzi-Pearson and S. Gianinazzi (Paris; FR: INRA), 177–187.
Besserer, A., Bécard, G., Roux, C., Séjalon-Delmas, N. (2009). Role of mitochondria in the response of arbuscular mycorrhizal fungi to strigolactones. Plant signalling & behavior 4, 75-77.
Besserer, A., Puech-Pagès, V., Kiefer, P., Gomez-Roldan, V., Jauneau, A., Roy, S., Portais, J-C., Roux, C., Bécard, G., Séjalon-Delmas, N. (2006). Strigolactones stimulate arbuscular mycorrhizal fungi by activating mitochondria. PLoS Biol 4: e226
Bitterlich, M., Krügel, U., Boldt‐Burisch, K., Franken, P., Kühn, C. (2014a). The sucrose transporter SlSUT2 from tomato interacts with brassinosteroid functioning and affects arbuscular mycorrhiza formation. The Plant Journal 78, 877-889.
Bitterlich, M., Krügel, U., Boldt-Burisch, K., Franken, P., Kühn, C. (2014b). Interaction of brassinosteroid functions and sucrose transporter SlSUT2 regulate the formation of arbuscular mycorrhiza. Plant signalling behavior 9, e970426.
Blilou, I., Ocampo, J. A., García‐Garrido, J. M. (2000). Induction of Ltp (lipid transfer protein) and Pal (phenylalanine ammonia‐lyase) gene expression in rice roots colonized by the arbuscular mycorrhizal fungus Glomus mosseae. Journal of Experimental Botany 51, 1969-1977.
Bompadre, M. J., Fernandez Bidondo, L., Silvani, V.A., Colombo, R., Pérgola, M., Pardo, A.G., Godeas, A. M. (2015). Combined effects of arbuscular mycorrhizal fungi and exogenous cytokinins on pomegranate (Punica granatum) under two contrasting water availability conditions. Symbiosis 65, 55-63.
Breuillin, F., Schramm, J., Hajirezaei, M., Ahkami, A., Favre, P., Druege, U., Hause, B,, Bucher, M., Kretzschmar, T., Bossolini, E. (2010). Phosphate systemically inhibits development of arbuscular mycorrhiza in Petunia hybrida and represses genes involved in mycorrhizal functioning. Plant J. 64, 1002–1017. et al., 2010
Charpentier, M., Sun, J., Wen, J., Mysore, K.S., Oldroyd, G.E. (2014). Abscisic acid promotion of arbuscular mycorrhizal colonization requires a component of the PROTEIN PHOSPHATASE 2A complex. Plant Physiol. 166: 2077–2090. et al., 2014
Cosme, M., and Wurst, S. (2013). Interactions between arbuscular mycorrhizal fungi, rhizobacteria, soil phosphorus and plant cytokinin deficiency change the root morphology, yield and quality of tobacco. Soil Biol. Biochem. 57, 436–443. doi:10.1016/j.soilbio.2012.09.024.
Cosme, M., Ramireddy, E., Franken, P., Schmülling, T., Wurst, S. (2016). Shoot-and root-borne cytokinin influences arbuscular mycorrhizal symbiosis. Mycorrhiza 26, 709-720. doi: 10.1007/s00572-016-0706-3.
Costa, H. S., Ríos-Ruiz, W. F., Lambais, M. R. (2000). Salicylic acid inhibits arbuscular mycorrhyzae formation and changes chitinase and b-1, 3-glucanase expression in bean roots. Scientia Agricola 57, 19-25.
Dutra, P.V., Abad, M., Almela, V., Agusti, M. (1996). Auxin interaction with the vesicular-arbuscular mycorrhizal fungus Glomus intraradices Schenck & Smith improves vegetative growth of two citrus rootstocks. Scientia Horticulturae 66, 77-83.
El Ghachtouli, N., Martin-Tanguy, J., Paynot, M., Gianinazzi, S. (1996). First report of the inhibition of arbuscular mycorrhizal infection of Pisum sativum by specific and irreversible inhibition of polyamine biosynthesis or by gibberellic acid treatment. FEBS Letters 385, 189–192.
Esch, H., Hundeshagen, B., Schneider-Poetsch, H. J., Bothe, H. (1994). Demonstration of abscisic acid in spores and hyphae of the arbuscular-mycorrhizal fungus Glomus and in the N2-fixing cyanobacterium Anabaena variabilis. Plant Science 99, 9-16.
Etemadi, M., Gutjahr, C., Couzigou, J.-M., Zouine, M., Lauressergues, D., Timmers, A., Audran, C., Bouzayen, M., Bécard, G., Combier, P. (2014). Auxin perception is required for arbuscule development in arbuscular mycorrhizal symbiosis. Plant Physiol. 166, 281–292. doi: 10.1104/pp.114.246595
Fernández Suárez, K., Pérez Ortega, E., Medina García, L.R. (2015). La kinetina ribósido como estimulador de la germinación In Vitro de esporas de Glomus clarum. Cultivos Tropicales 36, 45-49.
Floss, D.S., Levy, J.G., Lévesque-Tremblay, V., Pumplin, N., Harrison, M.J. (2013). DELLA proteins regulate arbuscule formation in arbuscular mycorrhizal symbiosis. Proc. Natl. Acad. Sci. USA, 110: E5025–E5034.
Foo, E., Ross, J.J., Jones, W.T., Reid, J.B. (2013a). Plant hormones in arbuscular mycorrhizal symbioses: an emerging role for gibberellins. Ann Bot (Lond) 111, 767-779.
Foo, E., Yoneyama, K., Hugill, C.J., Quittenden, L.J., Reid, J.B. (2013b). Strigolactones and the regulation of pea symbioses in response to nitrate and phosphate deficiency. Molecular Plant 6, 76-87.
Foo, E. (2013). Auxin influences strigolactones in pea mycorrhizal symbiosis. Journal of Plant Physiology 170, 523-528.
Fracetto, G. G., Peres, L. E., Mehdy, M. C., Lambais, M. R. (2013). Tomato ethylene mutants exhibit differences in arbuscular mycorrhiza development and levels of plant defense-related transcripts. Symbiosis 60, 155-167.
Fracetto, G.G.M., Peres L.E.P., Lambais, M.R. (2017). Gene expression analyses in tomato near isogenic lines provide evidence for ethylene and abscisic acid biosynthesis fine-tuning during arbuscular mycorrhiza development. Arch Microbiol. 199, 787-798
García-Garrido, J. M., León-Morcillo, R. J., Martín-Rodríguez, J. Á., Ocampo, J. A. (2010). Variations in the mycorrhization characteristics in roots of wild-type and ABA-deficient tomato are accompanied by specific transcriptomic alterations. Molecular plant-microbe interactions 23, 651-664.
Garg, N. & Bharti, A. (2018). Salicylic acid improves arbuscular mycorrhizal symbiosis, and chickpea growth and yield by modulating carbohydrate metabolism under salt stress. Mycorrhiza 28, 1-20.
Geil, R. D., Peterson, L. R., Guinel, F. C. (2001). Morphological alterations of pea (Pisum sativum cv. Sparkle) arbuscular mycorrhizas as a result of exogenous ethylene treatment. Mycorrhiza 11, 137-143.
Geil, R.D., and Guinel, F.C. (2002). Effects of elevated substrate ethylene on colonization of leek (Allium porrum) by the arbuscular mycorrhizal fungus Glomus aggregatum. Revue canadienne de botanique 80, 114-119.
Gomez-Roldan, V., Fermas, S., Brewer, P.B., Puech-Pagès, V., Dun, E.A., Pillot, J.P., Letisse, F., Matusova, R., Danoun, S., Portais, J.C., Bouwmeester, H., Bécard, G., Beveridge, C.A., Rameau, C., Rochange, S.F. (2008). Strigolactone inhibition of shoot branching. Nature 455:189-94. doi: 10.1038/nature07271.
Guillotin, B., Etemadi, M., Audran, C., Bouzayen, M., Bécard, G., Combier, J.P. (2017). Sl‐IAA27 regulates strigolactone biosynthesis and mycorrhization in tomato (var. MicroTom). New Phtol. 213, 1124-1132.
Gutjahr C, Siegler H, Haga K, Iino M, Paszkowski U (2015). Full Establishment of Arbuscular Mycorrhizal Symbiosis in Rice Occurs Independently of Enzymatic Jasmonate Biosynthesis. Plos one 10(4): e0123422.
Hanlon, M. T., and Coenen, C. (2011). Genetic evidence for auxin involvement in arbuscular mycorrhiza initiation. New Phytologist 189, 701-709.
Herrera-Medina, M. J., Tamayo, M. I., Vierheilig, H., Ocampo, J. A., García-Garrido, J. M. (2008). The jasmonic acid signalling pathway restricts the development of the arbuscular mycorrhizal association in tomato. Journal of Plant Growth Regulation 27, 221-230.
Herrera-Medina, M.J., Gagnon, H., Piché, Y., Ocampo, J. A., Garcı́a-Garrido, J. M., Vierheilig, H. (2003). Root colonization by arbuscular mycorrhizal fungi is affected by the salicylic acid content of the plant. Plant Science 164, 993-998.
Herrera-Medina, M.J., Steinkellner, S., Vierheilig, H., Ocampo, J.A., García-Garrido, J.M. (2007). Abscisic acid determines arbuscule development and functionality in the tomato arbuscular mycorrhiza. New Phytologist 175: 554–564.
Illana, A., García-Garrido, J.M., Sampedro, I., Ocampo, J.A., Vierheilig, H. (2011). Strigolactones seem not to be involved in the nonsusceptibilty of arbuscular mycorrhizal (AM) nonhost plants to AM fungi. Botanique 89, 285-288.
Isayenkov, S., Mrosk, C., Stenzel, I., Strack D., Hause, B. (2005). Suppression of allene oxide cyclase in hairy roots of Medicago truncatula reduces jasmonate levels and the degree of mycorrhization with Glomus intraradices. Plant Physiol. 139, 1401-1410.
Ishii, T., Shrestha, Y.H., Matsumoto, I., Kadoya, K. (1996). Effect of Ethylene on the Growth of Vesicular-Arbuscular Mycorrhizal Fungi and on the Mycorrhizal Formation of Trifoliate Orange Roots. Journal of the Japanese Society for Horticultural Science 1996 Volume 65 Issue 3 Pages 525-529.
Jentschel, K., Thiel, D., Rehn, D., Ludwig-Müller, J. (2007). Arbuscular mycorrhiza enhances auxin levels and alters auxin biosynthesis in Tropaeolum majus during early stages of colonization. Physiologia Plantarum 129, 320-333.
Jones, J. M., Clairmont, L., Macdonald, E. S., Weiner, C. A., Emery, R. N., Guinel, F. C. (2015). E151 (sym15), a pleiotropic mutant of pea (Pisum sativum L.), displays low nodule number, enhanced mycorrhizae, delayed lateral root emergence, and high root cytokinin levels. Journal of experimental botany 66, 4047-59.
Khalloufi, M., Martínez-Andújar, C., Lachaâl, M., Karray-Bouraoui, N., Pérez-Alfocea, F., Albacete, A. (2017). The interaction between foliar GA3 application and arbuscular mycorrhizal fungi inoculation improves growth in salinized tomato (Solanum lycopersicum L.) plants by modifying the hormonal balance. J Plant Physiol. 214, 134-144.
Kiers, E.T., Adler, L.S., Grman, E.L., Van Der Heijden, M.G.A. (2010). Manipulating the jasmonate response: How do methyl jasmonate additions mediate characteristics of aboveground and belowground mutualisms? Functional Ecology 24, 434–443.
Kobae, Y., Kameoka, H., Sugimura, Y., Saito, K., Ohtomo, R., Fujiwara, T., Kyozuka, J. (2018). Strigolactone Biosynthesis Genes of Rice are Required for the Punctual Entry of Arbuscular Mycorrhizal Fungi into the Roots. Plant Cell Physiol. 59, 544-553.
Kohlen, W., Charnikhova, T., Lammers, M., Pollina, T., Tóth, P., Haider, I., Pozo, M.J., de Maagd, R.A., Ruyter-Spira, C., Bouwmeester, H.J., López-Ráez, J.A. (2012).The tomato CAROTENOID CLEAVAGE DIOXYGENASE8 (SlCCD8) regulates rhizosphere signaling, plant architecture and affects reproductive development through strigolactone biosynthesis. New Phytol. 196, 535-547.
Koltai, H., Dor, E., Hershenhorn, J., Joel, D. M., Weininger, S., Lekalla, S., Shealtiel, H., Bhattacharya, C., Eliahu, E., Resnick, N., Barg, R., Kapulnik, Y. (2010). Strigolactones’ effect on root growth and root-hair elongation may be mediated by auxin-efflux carriers. Journal of Plant Growth Regulation 29, 129-136.
Kretzschmar, T., Kohlen, W., Sasse, J., Borghi, L., Schlegel, M., Bachelier, J.B., Reinhardt, D., Bours, R., Bouwmeester, H.J., Martinoia, E. (2012). A petunia ABC protein controls strigolactone-dependent symbiotic signalling and branching. Nature 483, 341-344.
Laffont, C., Rey, T., André, O., Novero, M., Kazmierczak, T., Debellé, F., Frugier, F. (2015). The CRE1 cytokinin pathway is differentially recruited depending on Medicago truncatula root environments and negatively regulates resistance to a pathogen. PLoS One 10, e0116819.
León-Morcillo, R.J., Martín-Rodríguez, J.Á., Vierheilig, H., Ocampo, J.A., García-Garrido, J.M. (2012). Late activation of the 9-oxylipin pathway during arbuscular mycorrhiza formation in tomato and its regulation by jasmonate signalling. J. Exp. Bot. 63:3545–3558.
Liu, C.Y., Srivastava, A.K., Wu, Q.S. (2014). Effect of auxin inhibitor and AMF inoculation on growth and root morphology of trifoliate orange (Poncirus trifoliata) seedlings. Indian Journal of Agricultural Sciences 84, 1342-1346.
Liu, J., Guo, C., Chen, Z. L., He, J. D., Zou, Y. N. (2016). Mycorrhizal inoculation modulates root morphology and root phytohormone responses in trifoliate orange under drought stress. Emirates Journal of Food and Agriculture, 28, 251.
Ludwig-Müller, J., Bennett, R.N., García-Garrido, J.M., Piché, Y., Vierheilig, H. (2002). Reduced arbuscular mycorrhizal root colonization in Tropaeolum majus and Carica papaya after jasmonic acid application can not be attributed to increased glucosinolate levels. Journal of Plant Physiology 159, 517-523.
Ludwig-Müller, J., Kaldorf, M., Sutter, E.G., Epsteind, E. (1997). Indole-3-butyric acid (IBA) is enhanced in young maize (Zea mays L.) roots colonized with the arbuscular mycorrhizal fungus Glomus intraradices. Plant Science 125, 153-162.
Martín Rodríguez J.Á., León-Morcillo, R.J., Vierheilig, H., Ocampo, J.A., Ludwig-Müller, J., Garrido, J.M. (2010) Mycorrhization of the notabilis and sitiens tomato mutants in relation to abscisic acid and ethylene contents. J. Plant Physiol. 167, 606–613. doi: 10.1016/j.jplph.2009.11.014.
Martín-Rodríguez, J. A., Huertas, R., Ho-Plágaro, T., Ocampo, J. A., Turečková, V., Tarkowská, D., Ludwig-Müller J., García-Garrido, J. M. (2016). Gibberellin–Abscisic Acid Balances during Arbuscular Mycorrhiza Formation in Tomato. Frontiers in Plant Science 7, 1273. doi: 10.3389/fpls.2016.01273.
Martín‐Rodríguez, J. Á., Ocampo, J. A., Molinero‐Rosales, N., Tarkowská, D., Ruíz‐Rivero, O., García‐Garrido, J. M. (2015). Role of gibberellins during arbuscular mycorrhizal formation in tomato: new insights revealed by endogenous quantification and genetic analysis of their metabolism in mycorrhizal roots. Physiologia plantarum 154, 66-81.
Martín-Rodríguez, J.Á., León-Morcillo, R.J., Vierheilig, H., Ocampo, J.A., Ludwig-Müller, J., García-Garrido. J.M. (2011) Ethylene-dependent/ ethylene-independent ABA regulation of tomato plants colonized by arbuscular mycorrhiza fungi. New Phytol. 190, 193–205.
Mercy, L., Lucic-Mercy, E., Nogales, A., Poghosyan, A., Schneider, C., Arnholdt-Schmitt, B. (2017). A functional approach towards understanding the role of the mitochondrial respiratory chain in an endomycorrhizal symbiosis. Frontiers in Plant Science 8, 417.
Mohan Raj, B., Bharath Kumar, R., Venkata Rao, G., Sri Rama Murthy, K. (2016). Impact of Different Carbon Sources, Tri-calcium Phosphate and Auxins on In Vitro Multiplication of Rhizophagus irregularis. Int.J.Curr.Res.Biosci.Plantbiol. 3, 162-166.
Morales Vela, G., Molinero-Rosales, N., Ocampo, J.A., García-Garrido, J.M. (2007). Endocellulase activity is associated with arbuscular mycorrhizal spread in pea symbiotic mutants but not with ethylene content in root. Soil Biology and Biochemistry 39, 786-792.
Morandi, D. (1989) Effect of xenobiotics on endomycorrhizal infection and isoflavonoid accumulation in soybean roots. Pl. Physiol. Biochem. 27, 697-701.
Niranjan, R., Mohan, V., Rao, V.M. (2007) Effect of Indole Acetic Acid on the Synergistic Interactions of Bradyrhizobium and Glomus fasciculatum on Growth, Nodulation, and Nitrogen Fixation of Dalbergia sissoo Roxb. Arid Land Research and Management, 21, 329-342.
Özgönen, H., Biçici, M., Erkılıç, A. (2001). The effect of salicylic acid and endomycorrhizal fungus Glomus etunicatum on plant development of tomatoes and Fusarium wilt caused by Fusarium oxysporum f. sp lycopersici. Turk J Agric For 25, 25–29.
Penmetsa, R.V., Uribe, P., Anderson, J., Lichtenzveig, J., Gish, J. C., Nam, Y. W., Lopez-Meyer, M., Long, S.R., Harrison, M.J., Singh, K.B., Kiss, G.B., Cook, D.R. (2008). The Medicago truncatula ortholog of Arabidopsis EIN2, sickle, is a negative regulator of symbiotic and pathogenic microbial associations. The Plant Journal 55, 580-595.
Rabie, G.H. (2005). Influence of arbuscular mycorrhizal fungi and kinetin on the response of mungbean plants to irrigation with seawater. Mycorrhiza 15, 225-30.
Regvar, M., Gogala, N., Zalar, P. (1996). Effects of jasmonic acid on mycorrhizal Allium sativum. New Phytol. 134, 703-707.
Resendes, C.M., Geil, R., Guinel, F. (2001). Mycorrhizal development in a low nodulating pea mutant. New Phytologist 150, 563-572.
Riedel, T., Groten, K., Baldwin, I.T. (2008). Symbiosis between Nicotiana attenuata and Glomus intraradices: ethylene plays a role, jasmonic acid does not. Plant Cell Environ. 31, 1203-1213.
Song, Y., Chen, D., Lu, K., Sun, Z., Zeng R. (2015). Enhanced tomato disease resistance primed by arbuscular mycorrhizal fungus. Front Plant Sci. 6, 786.
Song, Y.Y., Ye, M., Li, C., He, X., Zhu-Salzman, K., Wang, R.L., Su Y.J., Luo, S.M., Zeng, R.S. (2014). Hijacking common mycorrhizal networks for herbivore-induced defence signal transfer between tomato plants. Scientific Reports 4, 3915.
Song, Y.Y., Ye, M., Li, C.Y., Wang, R.L., Wei, X.C., Luo, S.M., Zeng, R.S. (2013). Priming of anti-herbivore defense in tomato by arbuscular mycorrhizal fungus and involvement of the jasmonate pathway. J Chem Ecol. 39, 1036-1044.
Strzelczyk, E., and Pokojska-Burdziej, A. (1984). Production of auxins and gibberellin-like substances by mycorrhizal fungi, bacteria and actinomycetes isolated from soil and the mycorrhizosphere of pine (Pinus silvestris L.). Plant and Soil 81, 85-194.
Takeda, N., Handa, Y., Tsuzuki, S., Kojima, M., Sakakibara, H., Kawaguchi, M. (2015). Gibberellins interfere with symbiosis signalling and gene expression and alter colonization by arbuscular mycorrhizal fungi in Lotus japonicus. Plant physiology 167, 545-557.
Tejeda‐Sartorius, M., Martínez de la Vega, O., Délano‐Frier, J. P. (2008). Jasmonic acid influences mycorrhizal colonization in tomato plants by modifying the expression of genes involved in carbohydrate partitioning. Physiologia Plantarum 133, 339-353.
Tisserant, E., Malbreil, M., Kuo, A., Kohler, A., Symeonidi, A., Balestrini, R., et al. (2013). Genome of an arbuscular mycorrhizal fungus provides insight into the oldest plant symbiosis. Proc. Natl. Acad. Sci. U.S.A. 110, 20117–20122. doi: 10.1073/pnas.1313452110
Tofighi, C., Khavari-Nejad, R.A., Najafi, F., Razavi, K., Rejali, F. (2017). Brassinosteroid (BR) and arbuscular mycorrhizal (AM) fungi alleviate salinity in wheat. Journal of Plant Nutrition 40, 1091-1098.
Torres de los Santos, R. T., Vierheilig, H., Ocampo, J. A., García Garrido, J. M. (2011). Altered pattern of Arbuscular Mycorrhizal formation in tomato ethylene mutants. Plant Signaling & Behavior 6, 755–758
Torres de los Santos, R., Molinero Rosales, N., Ocampo, J.A., García-Garrido, J.M. (2016). Ethylene Alleviates the Suppressive Effect of Phosphate on Arbuscular Mycorrhiza Formation. Journal of Plant Growth Regulation 35, 11–617.
Vogel, J.T., Walter, M.H., Giavalisco, P., Lytovchenko, A., Kohlen, W., Charnikhova, T., Simkin, A.J., Goulet, C., Strack, D., Bouwmeester, H.J., Fernie, A.R., Klee, H.J. (2010). SlCCD7 controls strigolactone biosynthesis, shoot branching and mycorrhiza-induced apocarotenoid formation in tomato. Plant J. 61, 300-311.
Xie, Z.P., Müller, J., Wiemken, A., Broughton, W.J., Boller, T. (1998). Nod factors and tri‐iodobenzoic acid stimulate mycorrhizal colonization and affect carbohydrate partitioning in mycorrhizal roots of Lablab purpureus. New Phytol. 139, 361-366.
Xu, L., Li, T., Wu, Z., Feng, H., Yu, M., Zhang, X., Chen, B. (2018). Arbuscular mycorrhiza enhances drought tolerance of tomato plants by regulating the 14-3-3 genes in the ABA signaling pathway. Applied Soil Ecology 125, 213-221.
Yoshida, S., Kameoka, H., Tempo, M., Akiyama, K., Umehara, M., Yamaguchi, S., Hayashi, H., Kyozuka, J., Shirasu, K. (2012). The D3 F-box protein is a key component in host strigolactone responses essential for arbuscular mycorrhizal symbiosis. New Phytol. 196, 1208-1216.
Yu, N., Luo, D., Zhang, X., Liu, J., Wang, W., Jin, Y., Dong, W., Liu, J., Liu, H., Yang, W., Zeng, L., Li, Q., He, Z., Oldroy, G.E.D., Wang, E. (2014). A DELLA protein complex controls the arbuscular mycorrhizal symbiosis in plants. Cell Res. 24, 130–133. doi:10.1038/cr.2013.167
Zsögön, A., Lambais, M.R., Benedito, V.A., Figueira, A.V.O., Peres, L.E.P. (2008). Reduced arbuscular mycorrhizal colonization in tomato ethylene mutants. Scientia Agricola 65, 259–267.
